# Supplementary material for: 4-(1H-Pyrazol-3-yl)pyridine–terephthalic acid–water (2/1/2)
Source: Acta Crystallogr Sect E Struct Rep Online. 2012 May 31;68(Pt 6):o1942. doi: 10.1107/S1600536812021599 (PMC3379495; doi:10.1107/S1600536812021599)
Supplement: Supplementary file 2 [file e-68-o1942-Isup2.hkl]

# 
# h,k,l, Fc-squared, Fo-squared, sigma(Fo-squared) and status flag 
# 
data_I
_shelx_title ' a in P-1' 
_shelx_refln_list_code          4 
_shelx_F_calc_maximum      135.14 
_exptl_crystal_F_000       258.00 
_reflns_d_resolution_high  0.8410 
 
loop_ 
 _symmetry_equiv_pos_as_xyz 
 'x, y, z' 
 '-x, -y, -z' 
 
_cell_length_a     6.8364 
_cell_length_b     9.5308 
_cell_length_c    10.1314 
_cell_angle_alpha  67.525 
_cell_angle_beta   71.219 
_cell_angle_gamma  78.102 
 
_shelx_F_squared_multiplier     1.000 
 
loop_ 
 _refln_index_h 
 _refln_index_k 
 _refln_index_l 
 _refln_F_squared_calc 
 _refln_F_squared_meas 
 _refln_F_squared_sigma 
 _refln_observed_status 
   1   0   0      407.18      387.14      2.38 o 
   2   0   0      275.89      267.35     15.26 o 
   3   0   0       20.98       15.54      2.02 o 
   4   0   0       29.79       26.44      3.66 o 
   5   0   0       47.56       41.18      3.07 o 
   6   0   0        0.20        0.00      2.08 o 
   7   0   0        0.89        5.16      4.28 o 
  -7   1   0        4.28        1.07      3.45 o 
  -6   1   0        2.54        6.11      6.61 o 
  -5   1   0        0.56       -0.25      1.68 o 
  -4   1   0       34.42       34.38      2.54 o 
  -3   1   0      219.14      212.91      4.40 o 
  -2   1   0      138.20      134.85      3.05 o 
  -1   1   0      140.16      150.12      4.58 o 
   1   1   0        9.26        9.03      0.92 o 
   2   1   0      110.75      118.34      4.91 o 
   3   1   0      508.24      513.47      7.29 o 
   4   1   0      284.27      305.16      9.74 o 
   5   1   0       88.21       93.19      4.43 o 
   6   1   0       41.21       43.19      6.25 o 
   7   1   0       15.22       11.08      7.63 o 
  -7   2   0       39.16       47.32      7.50 o 
  -6   2   0       39.35       35.87      5.85 o 
  -5   2   0       99.56       94.91      4.30 o 
  -4   2   0       22.95       24.23      3.09 o 
  -3   2   0        3.25        4.86      2.31 o 
  -2   2   0     1008.95      961.25     10.02 o 
  -1   2   0      212.81      204.40      3.20 o 
   0   2   0      460.96      406.32      5.29 o 
   1   2   0      303.43      298.21      6.47 o 
   2   2   0      747.76      764.41      8.35 o 
   3   2   0       39.52       42.71      3.44 o 
   4   2   0       16.69       19.87      2.38 o 
   5   2   0        6.45        5.30      2.13 o 
   6   2   0       63.55       69.90      5.01 o 
   7   2   0        4.38        7.75     13.48 o 
  -7   3   0        0.06       -6.60      5.27 o 
  -6   3   0        4.93        8.76      4.69 o 
  -5   3   0        4.19        6.47      2.56 o 
  -4   3   0        3.45        4.32      2.73 o 
  -3   3   0       78.39       74.01      8.17 o 
  -2   3   0       36.09       32.62      1.89 o 
  -1   3   0        5.59        5.04      1.46 o 
   0   3   0       26.09       28.40      1.40 o 
   1   3   0       58.23       58.36      2.44 o 
   2   3   0        0.15        1.41      0.94 o 
   3   3   0       20.16       19.83      2.04 o 
   4   3   0      314.00      311.22      7.26 o 
   5   3   0       76.87       83.55      6.57 o 
   6   3   0      177.23      185.03      7.44 o 
   7   3   0      161.25      144.10     13.58 o 
  -6   4   0        1.53        2.02      3.94 o 
  -5   4   0        1.37        1.01      2.34 o 
  -4   4   0      107.80      103.29      4.80 o 
  -3   4   0       92.69       91.20      4.90 o 
  -2   4   0        1.49        4.01      1.60 o 
  -1   4   0       97.57       91.50      3.03 o 
   0   4   0       34.13       31.73      1.74 o 
   1   4   0      214.35      223.55      9.60 o 
   2   4   0        2.70        4.31      1.58 o 
   3   4   0      106.60       92.72      3.75 o 
   4   4   0       19.55       22.51      3.61 o 
   5   4   0       19.96       20.10      3.61 o 
   6   4   0       10.29        5.78      3.24 o 
   7   4   0        0.97        5.43     14.10 o 
  -6   5   0        4.79        2.31      4.74 o 
  -5   5   0        0.13        1.46      3.78 o 
  -4   5   0        0.67        4.29      2.51 o 
  -3   5   0       20.26       21.11      3.05 o 
  -2   5   0       34.56       36.16      5.43 o 
  -1   5   0       52.31       56.33      2.91 o 
   0   5   0        5.68        7.96      1.67 o 
   1   5   0      581.96      696.02     10.13 o 
   2   5   0      486.95      552.52      9.29 o 
   3   5   0      205.50      201.07      5.87 o 
   4   5   0       98.88      103.99      4.69 o 
   5   5   0       62.67       64.33      4.70 o 
   6   5   0       94.24       87.51     12.79 o 
   7   5   0       22.86       24.45      6.72 o 
  -5   6   0        7.09        9.74      5.62 o 
  -4   6   0       13.88       15.18      3.52 o 
  -3   6   0       54.36       55.22      4.26 o 
  -2   6   0        1.24        8.65      4.27 o 
  -1   6   0        0.04       -2.13      2.10 o 
   0   6   0       39.74       37.23      3.16 o 
   1   6   0        2.76        8.82      3.46 o 
   2   6   0        8.99       13.28      4.15 o 
   3   6   0       22.90       22.08      2.78 o 
   4   6   0       30.32       22.87      3.07 o 
   5   6   0       56.25       48.84      4.50 o 
   6   6   0       24.70       21.99      4.31 o 
  -5   7   0        4.63        7.62      4.12 o 
  -4   7   0        6.88        7.67      3.48 o 
  -3   7   0        0.64        1.36      2.58 o 
  -2   7   0       25.72       28.89      3.54 o 
  -1   7   0       74.12       86.22      7.64 o 
   0   7   0       33.58       39.83      3.50 o 
   1   7   0       32.40       33.29      4.66 o 
   2   7   0        5.44       12.37      5.12 o 
   3   7   0       81.24       59.22      6.34 o 
   4   7   0        1.99        1.48      3.21 o 
   5   7   0        1.55       -0.03      3.70 o 
   6   7   0        0.55       10.53      6.09 o 
  -4   8   0        0.01        2.91      6.21 o 
  -3   8   0       92.66       88.91      8.38 o 
  -2   8   0        7.19        9.45      3.47 o 
  -1   8   0       77.23       82.01      5.22 o 
   0   8   0        2.47        5.00      4.67 o 
   1   8   0       84.17       94.03      7.34 o 
   2   8   0        1.09       -0.25      2.99 o 
   3   8   0       14.02       15.90      5.29 o 
   4   8   0       41.65       49.15      9.78 o 
   5   8   0       11.66        9.32      6.06 o 
  -3   9   0       30.08       29.16     10.95 o 
  -2   9   0       91.79       70.63      8.05 o 
  -1   9   0        2.23        0.05      3.65 o 
   0   9   0       13.92       16.96      6.40 o 
   1   9   0        0.21        1.55      4.31 o 
   2   9   0      149.34      126.36     11.65 o 
   3   9   0        0.31        7.36     11.25 o 
   4   9   0        3.04        3.02      8.61 o 
  -1  10   0        2.01       15.66      9.81 o 
   0  10   0        2.69       -4.18      5.38 o 
   1  10   0       20.41       15.02      8.03 o 
   2  10   0        3.07        0.51      3.73 o 
  -1 -10   1        3.27        4.39      6.02 o 
   0 -10   1        0.80       -3.78      5.93 o 
  -3  -9   1        0.00       -1.10      4.83 o 
  -2  -9   1        1.64        4.34      5.07 o 
  -1  -9   1        4.41        5.88      4.70 o 
   0  -9   1        0.11        3.88      4.91 o 
   1  -9   1      149.97      158.34     10.05 o 
   2  -9   1       11.73        8.36      5.57 o 
  -4  -8   1        0.01        5.40      5.39 o 
  -3  -8   1       51.35       42.12     12.88 o 
  -2  -8   1       45.61       51.03      6.07 o 
  -1  -8   1        6.31       17.42     11.41 o 
   0  -8   1        6.10        7.16      4.58 o 
   1  -8   1       18.60        7.79      8.09 o 
   2  -8   1        0.04       -1.67      2.70 o 
   3  -8   1        0.05        5.96      3.76 o 
   4  -8   1        2.88        4.64      4.22 o 
  -5  -7   1       15.34       28.15     14.97 o 
  -4  -7   1        0.29       -4.33      4.51 o 
  -3  -7   1      139.53      125.72      7.44 o 
  -2  -7   1        1.07       10.36      6.87 o 
  -1  -7   1       95.78       89.41      6.34 o 
   0  -7   1        4.05        6.62      7.92 o 
   1  -7   1      287.40      291.90     13.96 o 
   2  -7   1       72.26       76.93      4.65 o 
   3  -7   1       28.28       28.12      5.85 o 
   4  -7   1        2.48        5.08      3.78 o 
   5  -7   1        0.25        1.63      3.78 o 
  -6  -6   1        0.49       -5.23      9.38 o 
  -5  -6   1       19.34       24.59      6.33 o 
  -4  -6   1        1.56        1.26      3.00 o 
  -3  -6   1        5.74        2.88      3.36 o 
  -2  -6   1       42.06       40.94      4.68 o 
  -1  -6   1       59.21       73.19      5.23 o 
   0  -6   1       48.96       52.29      3.03 o 
   1  -6   1        0.18       -1.04      1.95 o 
   2  -6   1      170.03      169.00      8.85 o 
   3  -6   1        0.40        3.96      2.66 o 
   4  -6   1        3.82        2.58      2.61 o 
   5  -6   1        7.02        4.24      3.52 o 
  -6  -5   1       21.07       28.70      4.24 o 
  -5  -5   1        0.00        7.20      3.77 o 
  -4  -5   1       13.12       13.73      3.50 o 
  -3  -5   1        2.03        2.73      2.16 o 
  -2  -5   1       27.20       26.60      1.77 o 
  -1  -5   1        3.75        4.58      1.31 o 
   0  -5   1      292.67      308.14      5.74 o 
   1  -5   1        0.74       -0.93      1.28 o 
   2  -5   1        0.28        1.21      1.78 o 
   3  -5   1       91.08       86.61      4.44 o 
   4  -5   1       70.14       63.14      5.51 o 
   5  -5   1        0.13        5.15      4.42 o 
   6  -5   1        0.34        0.93      4.06 o 
  -7  -4   1      101.18       87.89      9.19 o 
  -6  -4   1       72.05       61.87      5.50 o 
  -5  -4   1       16.80       22.26      5.12 o 
  -4  -4   1        5.65        8.14      4.81 o 
  -3  -4   1       10.03        9.07      1.94 o 
  -2  -4   1      114.12      119.47      4.53 o 
  -1  -4   1      267.45      251.87     10.39 o 
   0  -4   1      366.31      348.08     11.04 o 
   1  -4   1      199.66      217.03      4.79 o 
   2  -4   1       56.98       57.17      2.90 o 
   3  -4   1       82.99       80.59      4.01 o 
   4  -4   1       88.41       79.91      9.89 o 
   5  -4   1       39.29       47.54      5.78 o 
   6  -4   1        1.50        4.50      3.87 o 
  -7  -3   1       56.15       46.67      7.65 o 
  -6  -3   1       44.13       45.40      4.86 o 
  -5  -3   1       30.81       30.94      3.83 o 
  -4  -3   1       74.47       77.29      4.12 o 
  -3  -3   1      402.97      422.16     14.09 o 
  -2  -3   1     1424.39     1585.84     14.91 o 
  -1  -3   1        4.98        9.10      2.09 o 
   0  -3   1       47.86       39.13      1.25 o 
   1  -3   1      187.90      188.00      7.07 o 
   2  -3   1       11.46        9.53      1.36 o 
   3  -3   1       41.64       42.19      2.73 o 
   4  -3   1        5.64        9.72      2.03 o 
   5  -3   1       25.74       26.29      2.90 o 
   6  -3   1        2.10        7.69      8.76 o 
   7  -3   1        0.04        2.26      5.00 o 
  -7  -2   1       43.62       35.35     16.37 o 
  -6  -2   1       27.34       28.53      6.16 o 
  -5  -2   1       37.60       34.42      3.54 o 
  -4  -2   1       67.72       73.76      4.38 o 
  -3  -2   1        2.44        5.23      1.51 o 
  -2  -2   1       10.80       11.29      1.27 o 
  -1  -2   1      228.15      214.57      6.54 o 
   0  -2   1        2.09        3.98      1.32 o 
   1  -2   1       62.51       70.36      2.67 o 
   2  -2   1        1.37       -0.58      0.87 o 
   3  -2   1      248.15      252.18      5.17 o 
   4  -2   1       14.26       13.21      2.03 o 
   5  -2   1        1.34        3.55      2.57 o 
   6  -2   1       23.30       26.86      4.60 o 
   7  -2   1       20.54       25.93      6.52 o 
  -7  -1   1       35.79       36.86      6.31 o 
  -6  -1   1       32.61       36.74      5.15 o 
  -5  -1   1       30.82       36.34      3.49 o 
  -4  -1   1       17.08       16.91      2.74 o 
  -3  -1   1       18.80       21.42      2.09 o 
  -2  -1   1      171.27      169.99      3.55 o 
  -1  -1   1     1258.42     1263.50      8.09 o 
   0  -1   1     5365.11     5268.77     30.16 o 
   1  -1   1      235.77      230.69     13.21 o 
   2  -1   1      937.61      835.94      8.10 o 
   3  -1   1      168.30      155.60      6.17 o 
   4  -1   1      232.23      204.17      4.53 o 
   5  -1   1       10.22       10.67      2.12 o 
   6  -1   1        0.18       -1.10      2.83 o 
   7  -1   1        0.70        4.45      4.52 o 
  -7   0   1       12.60        9.24      5.85 o 
  -6   0   1        9.55       10.97      3.61 o 
  -5   0   1        4.09        8.86      3.89 o 
  -4   0   1       16.84       19.47      2.60 o 
  -3   0   1       27.08       20.55      2.15 o 
  -2   0   1       66.78       67.11      2.29 o 
  -1   0   1       43.22       39.18      1.30 o 
   1   0   1      303.35      318.64      2.32 o 
   2   0   1       10.24       10.99      1.35 o 
   3   0   1      382.81      389.73      7.69 o 
   4   0   1      750.81      794.09     10.00 o 
   5   0   1      182.22      185.52      7.92 o 
   6   0   1       56.54       56.88      6.31 o 
   7   0   1        3.04       -0.19      3.72 o 
  -7   1   1        2.14        9.45     14.19 o 
  -6   1   1       47.90       42.88      4.51 o 
  -5   1   1      201.67      184.08      6.21 o 
  -4   1   1      243.01      232.85      5.91 o 
  -3   1   1      201.47      189.97      7.32 o 
  -2   1   1       16.67       17.49      1.17 o 
  -1   1   1      473.20      461.22      4.83 o 
   1   1   1        2.45        2.62      0.48 o 
   2   1   1     1949.08     1892.57      9.25 o 
   3   1   1       77.72       67.47      2.09 o 
   4   1   1        7.62        9.44      5.10 o 
   5   1   1        1.99        5.80      1.62 o 
   6   1   1       16.07       11.76      5.83 o 
   7   1   1       35.61       33.22      6.96 o 
  -7   2   1        0.05        4.80      7.71 o 
  -6   2   1        0.09        2.39      2.67 o 
  -5   2   1       13.43       16.61      3.03 o 
  -4   2   1        5.22       11.09      2.30 o 
  -3   2   1      212.02      205.59      7.41 o 
  -2   2   1       12.42       11.90      2.25 o 
  -1   2   1    18262.90    17768.15     89.49 o 
   0   2   1      594.46      537.87      6.09 o 
   1   2   1      386.13      380.18      4.39 o 
   2   2   1       24.54       24.10      1.29 o 
   3   2   1        2.50        3.98      1.06 o 
   4   2   1       62.59       66.27      2.99 o 
   5   2   1       14.98       13.35      2.55 o 
   6   2   1        0.31        1.81      3.10 o 
   7   2   1       77.09       74.56      7.47 o 
  -6   3   1        0.05        3.73      4.23 o 
  -5   3   1       24.68       26.44      3.32 o 
  -4   3   1        8.88       14.44      2.45 o 
  -3   3   1       21.97       20.34      2.30 o 
  -2   3   1      126.26      137.69      6.02 o 
  -1   3   1      106.08       99.41      2.51 o 
   0   3   1      839.62      790.51     17.08 o 
   1   3   1       11.18       13.99      1.83 o 
   2   3   1       83.16       94.76      2.73 o 
   3   3   1        8.99        6.82      1.54 o 
   4   3   1      139.95      132.06      6.96 o 
   5   3   1       31.41       44.36      6.42 o 
   6   3   1       72.48       66.16      9.47 o 
   7   3   1        0.20        1.82      9.45 o 
  -6   4   1       13.07       11.57      9.13 o 
  -5   4   1        0.00        6.38      3.76 o 
  -4   4   1        1.22        3.47      4.11 o 
  -3   4   1      202.84      197.68      8.21 o 
  -2   4   1        2.19       -0.14      1.09 o 
  -1   4   1       70.98       73.12      2.79 o 
   0   4   1      180.62      170.52      3.68 o 
   1   4   1     2188.57     2284.79     19.01 o 
   2   4   1      129.15      157.97      4.04 o 
   3   4   1        0.53        0.69      1.77 o 
   4   4   1        5.85        2.22      1.80 o 
   5   4   1      201.47      198.98      6.17 o 
   6   4   1      231.12      231.19      7.83 o 
   7   4   1       20.25       30.51     14.87 o 
  -6   5   1        1.18        6.14      8.90 o 
  -5   5   1       19.97       15.54      3.69 o 
  -4   5   1        0.01       -0.50      2.16 o 
  -3   5   1       14.96       14.86      2.64 o 
  -2   5   1       42.00       42.69      3.56 o 
  -1   5   1       24.19       26.27      2.27 o 
   0   5   1        9.25        7.92      1.67 o 
   1   5   1       38.54       39.48      2.62 o 
   2   5   1       12.35        8.60      1.98 o 
   3   5   1      191.46      179.61      6.58 o 
   4   5   1       13.07       15.74      2.70 o 
   5   5   1      273.88      266.43      7.96 o 
   6   5   1      300.10      279.54      9.49 o 
   7   5   1        8.34       23.91      6.74 o 
  -5   6   1       14.88       19.70      4.83 o 
  -4   6   1       45.20       47.49      9.40 o 
  -3   6   1        6.55       11.66      3.65 o 
  -2   6   1        2.64        2.78      2.23 o 
  -1   6   1      168.13      155.82      5.11 o 
   0   6   1      126.28      137.51      6.10 o 
   1   6   1        3.27        9.18      3.35 o 
   2   6   1       17.58       22.19      3.88 o 
   3   6   1       15.64       20.28      2.53 o 
   4   6   1       35.26       39.37      3.61 o 
   5   6   1        6.74       16.98      7.67 o 
   6   6   1        6.13        1.97      2.97 o 
   7   6   1        0.47        1.28      5.74 o 
  -5   7   1        2.77        3.98      5.41 o 
  -4   7   1       15.66       19.19      5.75 o 
  -3   7   1       10.41        9.10      3.35 o 
  -2   7   1       23.74       23.20      3.42 o 
  -1   7   1       11.46       10.10      2.52 o 
   0   7   1       60.67       62.15      4.01 o 
   1   7   1       53.55       64.92      7.20 o 
   2   7   1       52.74       52.11      3.27 o 
   3   7   1       45.23       45.37      5.74 o 
   4   7   1        1.08        2.95      2.27 o 
   5   7   1       10.09       16.91      4.25 o 
   6   7   1       36.73       31.01      4.65 o 
  -4   8   1       22.35        6.99     11.50 o 
  -3   8   1       11.28       15.92      4.55 o 
  -2   8   1       57.82       74.06      7.80 o 
  -1   8   1        2.68        5.63      3.54 o 
   0   8   1       37.67       39.04      3.74 o 
   1   8   1        2.04        5.44      2.18 o 
   2   8   1       80.77       67.31      5.23 o 
   3   8   1        5.18        4.81      7.03 o 
   4   8   1       33.01       38.86      9.50 o 
   5   8   1       13.99       14.61      4.37 o 
  -3   9   1        2.97       12.40     11.72 o 
  -2   9   1        3.36       16.55      7.00 o 
  -1   9   1       23.58       20.55      4.14 o 
   0   9   1       15.82       22.95      5.09 o 
   1   9   1       13.80       30.32      5.95 o 
   2   9   1       58.78       48.78      9.34 o 
   3   9   1        0.93        4.54      8.49 o 
   4   9   1        6.07       11.25      4.91 o 
   5   9   1        0.52       -5.22      6.04 o 
  -2  10   1       61.12       71.82     15.37 o 
  -1  10   1        1.14        4.88     12.05 o 
   0  10   1       17.91       14.73      6.03 o 
   1  10   1        0.12        0.83      4.46 o 
   2  10   1       11.31       14.87      4.87 o 
   3  10   1        4.29        5.54      4.75 o 
  -2  -9   2        0.11       -3.91      5.70 o 
  -1  -9   2        6.36        1.93      5.25 o 
   0  -9   2        5.11        5.81      5.69 o 
   1  -9   2        0.22        5.04      8.38 o 
   2  -9   2        0.34        3.11      4.23 o 
  -4  -8   2        0.00        4.10      4.81 o 
  -3  -8   2      100.98       92.71      8.64 o 
  -2  -8   2       14.18       14.59      4.39 o 
  -1  -8   2        4.28       19.49      7.21 o 
   0  -8   2        2.78        5.29      4.74 o 
   1  -8   2      149.73      153.53     10.45 o 
   2  -8   2       78.38       73.42     21.63 o 
   3  -8   2        2.69        6.31      3.61 o 
  -5  -7   2        5.22        6.00      6.12 o 
  -4  -7   2        0.26       -0.24      3.84 o 
  -3  -7   2        3.53        5.07      5.01 o 
  -2  -7   2       58.85       48.43      7.54 o 
  -1  -7   2        4.78        9.14      4.57 o 
   0  -7   2      292.06      313.82     12.86 o 
   1  -7   2       41.17       40.58     13.34 o 
   2  -7   2       73.65       62.18      4.19 o 
   3  -7   2        6.71        9.42      4.89 o 
   4  -7   2        2.96        1.47      3.26 o 
  -5  -6   2        5.73       10.90      6.98 o 
  -4  -6   2      101.84       88.18      8.26 o 
  -3  -6   2       20.18       24.73      4.60 o 
  -2  -6   2       42.42       44.76      6.01 o 
  -1  -6   2       32.53       37.00      5.21 o 
   0  -6   2      108.06      112.85      9.36 o 
   1  -6   2       31.93       28.89      3.35 o 
   2  -6   2        5.80       11.20      2.68 o 
   3  -6   2        1.92        3.04      2.75 o 
   4  -6   2        2.03        2.47      2.83 o 
   5  -6   2        6.72       12.73      4.17 o 
  -6  -5   2       27.88       33.44      7.52 o 
  -5  -5   2        1.23        0.42      2.93 o 
  -4  -5   2       37.71       38.83      9.14 o 
  -3  -5   2        2.10        8.65      9.20 o 
  -2  -5   2      104.03      117.09     13.10 o 
  -1  -5   2       23.16       31.96      6.05 o 
   0  -5   2      174.95      187.50     18.15 o 
   1  -5   2        1.58        3.38      3.38 o 
   2  -5   2      170.22      167.52      5.52 o 
   3  -5   2        5.28        5.11      2.41 o 
   4  -5   2        0.77        4.92      2.47 o 
   5  -5   2        0.00        5.37      3.85 o 
   6  -5   2        2.87       -1.64      4.54 o 
  -6  -4   2        0.85        7.17      6.01 o 
  -5  -4   2        6.78        8.48      5.52 o 
  -4  -4   2       58.65       58.79      4.03 o 
  -3  -4   2       42.72       44.81      3.88 o 
  -2  -4   2      294.74      306.52      8.79 o 
  -1  -4   2       32.49       30.65      3.73 o 
   0  -4   2        4.26        2.16      2.89 o 
   1  -4   2       50.62       53.54      2.54 o 
   2  -4   2        1.10        1.00      1.52 o 
   3  -4   2        4.36        4.31      2.91 o 
   4  -4   2        6.61       15.64      3.01 o 
   5  -4   2        0.39       -2.18      2.40 o 
   6  -4   2       28.53       35.43      7.83 o 
  -6  -3   2        3.29        2.22      3.03 o 
  -5  -3   2        0.54        5.86      6.54 o 
  -4  -3   2        1.64        5.17      3.03 o 
  -3  -3   2        0.10       -0.44      1.35 o 
  -2  -3   2       75.81       74.90      3.57 o 
  -1  -3   2      353.04      364.77     11.50 o 
   0  -3   2      338.64      327.70      7.79 o 
   1  -3   2       60.19       60.65      2.33 o 
   2  -3   2      575.40      644.44      9.69 o 
   3  -3   2      409.94      444.49     10.47 o 
   4  -3   2        8.11        8.54      2.57 o 
   5  -3   2        6.69       15.74      3.07 o 
   6  -3   2       18.41       20.67      4.64 o 
   7  -3   2       59.11       54.39      7.15 o 
  -7  -2   2       50.85       51.10      8.13 o 
  -6  -2   2        0.36        1.39      3.95 o 
  -5  -2   2       44.56       42.41      4.30 o 
  -4  -2   2        3.14        3.12      2.18 o 
  -3  -2   2       97.44      102.05      5.85 o 
  -2  -2   2      253.75      256.03      9.28 o 
  -1  -2   2      542.42      480.33      5.22 o 
   0  -2   2      482.41      536.79      8.13 o 
   1  -2   2       11.48       12.41      1.49 o 
   2  -2   2      150.83      155.15      3.54 o 
   3  -2   2      178.71      212.83      5.03 o 
   4  -2   2      110.48      118.40      3.90 o 
   5  -2   2        0.03        0.82      1.77 o 
   6  -2   2        3.79        6.54      4.60 o 
   7  -2   2       30.51       40.34      6.27 o 
  -7  -1   2        6.82        6.96      5.54 o 
  -6  -1   2        6.62        8.86      3.97 o 
  -5  -1   2        0.94        2.62      2.61 o 
  -4  -1   2       45.58       47.44      4.64 o 
  -3  -1   2      760.08      779.45     17.44 o 
  -2  -1   2      156.79      138.20      3.29 o 
  -1  -1   2        0.01        2.09      2.32 o 
   0  -1   2       40.21       38.12      1.16 o 
   1  -1   2      584.15      549.88      6.57 o 
   2  -1   2        2.54        2.33      1.61 o 
   3  -1   2       40.76       39.05      1.86 o 
   4  -1   2      157.66      148.69      3.65 o 
   5  -1   2       32.23       45.61      5.36 o 
   6  -1   2       66.23       76.09      9.10 o 
   7  -1   2       30.25       31.87     10.21 o 
  -7   0   2       26.16       25.60      9.30 o 
  -6   0   2       34.87       37.98      4.63 o 
  -5   0   2        0.77        1.22      2.32 o 
  -4   0   2       28.88       24.41      3.21 o 
  -3   0   2       43.32       39.11      3.08 o 
  -2   0   2       26.50       22.67      2.58 o 
  -1   0   2      849.38      849.84     21.56 o 
   0   0   2      288.46      326.36      4.12 o 
   1   0   2      699.71      726.18      6.35 o 
   2   0   2       19.68       21.76      1.72 o 
   3   0   2      156.85      165.68     15.14 o 
   4   0   2        3.03        2.63      0.90 o 
   5   0   2       87.73       86.53      5.54 o 
   6   0   2        1.00        8.37      7.38 o 
   7   0   2        1.22        0.52      3.84 o 
  -7   1   2        2.30        9.64      5.67 o 
  -6   1   2        0.09        3.17      3.05 o 
  -5   1   2        1.23       -1.75      2.39 o 
  -4   1   2        1.40       -0.31      1.51 o 
  -3   1   2       49.51       52.10      4.05 o 
  -2   1   2      569.42      557.24      9.73 o 
  -1   1   2    17070.59    17170.27    101.35 o 
   0   1   2      371.04      370.84      6.67 o 
   1   1   2     1226.55     1038.72      7.52 o 
   2   1   2      522.46      498.80      8.28 o 
   3   1   2     1270.31     1382.76     19.34 o 
   4   1   2       34.38       33.45      4.34 o 
   5   1   2        1.30        0.91      3.16 o 
   6   1   2       25.53       36.59      4.73 o 
   7   1   2        0.52       -1.39      4.25 o 
   8   1   2       22.25       39.54      8.35 o 
  -6   2   2        0.13        0.70      2.65 o 
  -5   2   2        0.18       -1.54      2.44 o 
  -4   2   2       33.51       36.06      3.15 o 
  -3   2   2        5.14        8.72      1.71 o 
  -2   2   2        1.64        1.27      0.84 o 
  -1   2   2      410.15      361.30      4.02 o 
   0   2   2        7.23        6.65      0.57 o 
   1   2   2      112.57      122.84      2.67 o 
   2   2   2     1211.76     1191.39     10.22 o 
   3   2   2     2065.73     2254.51     17.87 o 
   4   2   2      187.03      197.32      6.95 o 
   5   2   2        1.86        1.54      5.27 o 
   6   2   2        1.39        6.64      4.13 o 
   7   2   2        7.85       21.64      6.14 o 
   8   2   2       25.07       19.97      7.69 o 
  -6   3   2       44.61       41.47      6.69 o 
  -5   3   2       24.12       23.87      3.92 o 
  -4   3   2       79.67       84.42      4.91 o 
  -3   3   2       66.39       60.79      3.94 o 
  -2   3   2      129.16      136.08      3.46 o 
  -1   3   2      130.96      114.78      7.36 o 
   0   3   2       30.77       30.20      1.69 o 
   1   3   2      493.78      444.17      8.05 o 
   2   3   2      302.89      277.09      5.51 o 
   3   3   2       36.37       29.94      1.89 o 
   4   3   2        9.26        7.60      1.43 o 
   5   3   2      210.58      189.34      7.10 o 
   6   3   2       24.37       36.06      9.20 o 
   7   3   2       25.52       36.99      7.43 o 
  -6   4   2        2.63       16.81     11.58 o 
  -5   4   2        1.44        4.17      6.05 o 
  -4   4   2       58.04       57.76      3.96 o 
  -3   4   2        2.85        2.87      1.78 o 
  -2   4   2      794.50      745.59     13.16 o 
  -1   4   2       82.17       94.74      6.42 o 
   0   4   2      311.95      316.93      7.55 o 
   1   4   2       32.31       30.86      2.76 o 
   2   4   2        0.28        0.89      0.81 o 
   3   4   2       99.40       98.93      4.22 o 
   4   4   2      123.62      112.23      4.46 o 
   5   4   2      128.52      135.74      4.80 o 
   6   4   2      349.91      355.05     13.48 o 
   7   4   2       39.24       41.53      7.22 o 
  -6   5   2        2.37       12.65      9.56 o 
  -5   5   2       20.19       23.54      5.50 o 
  -4   5   2        0.23       -0.17      1.64 o 
  -3   5   2       17.63       20.71      4.04 o 
  -2   5   2       19.29       18.70      2.15 o 
  -1   5   2      172.65      169.52      7.42 o 
   0   5   2       70.29       74.77      5.53 o 
   1   5   2        1.15       -0.64      1.18 o 
   2   5   2      287.05      258.39      5.67 o 
   3   5   2      235.35      231.80      5.98 o 
   4   5   2        0.75        4.72      2.84 o 
   5   5   2       70.17       74.76      6.29 o 
   6   5   2        0.00       -0.22      3.38 o 
   7   5   2        2.19        7.83      4.63 o 
  -5   6   2        0.18       -2.80      5.92 o 
  -4   6   2        4.48        8.54      2.83 o 
  -3   6   2        7.44       14.10      2.71 o 
  -2   6   2        1.13        2.14      1.83 o 
  -1   6   2       24.45       21.77      2.21 o 
   0   6   2      712.67      773.50     11.87 o 
   1   6   2      207.69      237.17      5.83 o 
   2   6   2       44.01       47.94      3.86 o 
   3   6   2       65.56       66.22      7.16 o 
   4   6   2      266.12      267.53      7.72 o 
   5   6   2      521.67      528.01     17.50 o 
   6   6   2        1.66       10.65      4.65 o 
   7   6   2       27.46       38.70      7.37 o 
  -5   7   2        1.69       -7.11      5.71 o 
  -4   7   2        9.56       13.25      4.70 o 
  -3   7   2        1.01        9.82      3.62 o 
  -2   7   2        1.71        0.65      1.66 o 
  -1   7   2       21.66       18.64      2.66 o 
   0   7   2        1.09        0.05      1.49 o 
   1   7   2       49.33       53.49      3.61 o 
   2   7   2        0.70        5.78      5.56 o 
   3   7   2       12.93       15.26      2.82 o 
   4   7   2      114.04      102.63      6.51 o 
   5   7   2      141.00      133.04      6.55 o 
   6   7   2       27.29       22.82      4.16 o 
  -4   8   2        2.12        6.42      5.58 o 
  -3   8   2        6.57        3.61      4.78 o 
  -2   8   2       61.79       53.23      4.50 o 
  -1   8   2        3.43        6.71      2.66 o 
   0   8   2        0.50        1.85      2.35 o 
   1   8   2        0.40        0.09      1.62 o 
   2   8   2       26.77       25.74      4.00 o 
   3   8   2       36.13       37.09      3.71 o 
   4   8   2        1.24        3.00      2.74 o 
   5   8   2       23.66       30.56      4.72 o 
   6   8   2        5.31       10.86      9.47 o 
  -3   9   2        6.19        5.45      5.77 o 
  -2   9   2       11.31       12.96      8.20 o 
  -1   9   2        5.26        7.25      5.40 o 
   0   9   2        1.46       -2.83      2.88 o 
   1   9   2        0.00       -1.69      3.72 o 
   2   9   2        0.20       14.35      3.60 o 
   3   9   2       26.69       31.61      6.00 o 
   4   9   2       13.95       15.01      6.03 o 
   5   9   2        8.51       16.75      6.85 o 
  -2  10   2        1.10       23.41     10.25 o 
  -1  10   2       10.79       24.02      4.59 o 
   0  10   2       10.69        7.02      6.14 o 
   1  10   2       69.87       81.36      7.78 o 
   2  10   2        0.15        6.94      5.16 o 
   3  10   2       19.84       23.31      6.55 o 
   4  10   2       20.15       37.34      7.85 o 
   1  11   2        5.31        0.80      4.86 o 
   0  -9   3        3.05        3.47      5.82 o 
  -3  -8   3        0.32        3.60      4.74 o 
  -2  -8   3        2.40       16.68      6.58 o 
  -1  -8   3        8.14        3.35      4.56 o 
   0  -8   3       57.43       51.62     10.92 o 
   1  -8   3        2.76        0.43      4.05 o 
   2  -8   3        0.01       15.96     11.90 o 
   3  -8   3       33.17       45.75     10.85 o 
  -4  -7   3       18.19       30.65      8.12 o 
  -3  -7   3       14.41       22.53      6.61 o 
  -2  -7   3        0.83        2.74      3.60 o 
  -1  -7   3        0.80       -1.89      3.55 o 
   0  -7   3       60.14       41.66      6.86 o 
   1  -7   3        0.04       -1.70      4.09 o 
   2  -7   3        0.19        5.16      4.48 o 
   3  -7   3        0.63       -1.56      5.67 o 
   4  -7   3       44.38       35.15      8.18 o 
  -5  -6   3        0.01        6.01      4.85 o 
  -4  -6   3      108.20      120.03     15.59 o 
  -3  -6   3       22.73       31.33      5.48 o 
  -2  -6   3       25.86       35.48      6.05 o 
  -1  -6   3        0.69        2.26      3.89 o 
   0  -6   3      452.47      440.94     14.94 o 
   1  -6   3      327.20      306.03     11.54 o 
   2  -6   3        2.10        3.32      1.62 o 
   3  -6   3       19.54       17.72      3.56 o 
   4  -6   3       15.84       18.85      3.72 o 
   5  -6   3        9.98       12.43     12.18 o 
  -5  -5   3        2.21       17.21      6.47 o 
  -4  -5   3        5.78        0.62      4.94 o 
  -3  -5   3       80.18       96.03      7.82 o 
  -2  -5   3        3.28       11.18      3.62 o 
  -1  -5   3      218.82      196.27     13.92 o 
   0  -5   3        3.21       11.33      4.06 o 
   1  -5   3      197.72      195.63      8.74 o 
   2  -5   3       19.21       17.84      2.39 o 
   3  -5   3        0.32       -0.99      2.01 o 
   4  -5   3        3.08        4.65      2.97 o 
   5  -5   3        2.62        4.56      4.25 o 
   6  -5   3       19.17       17.83      8.94 o 
  -6  -4   3        9.14       19.84      7.56 o 
  -5  -4   3       45.66       50.86      9.23 o 
  -4  -4   3        4.00        4.64      2.47 o 
  -3  -4   3       93.38       99.93     18.08 o 
  -2  -4   3       14.87       19.14      4.51 o 
  -1  -4   3      121.38      127.87      7.23 o 
   0  -4   3       34.25       34.92      5.05 o 
   1  -4   3       51.88       50.46      5.04 o 
   2  -4   3       22.50       26.06      2.60 o 
   3  -4   3       73.55       70.15      4.45 o 
   4  -4   3       40.69       36.98      3.53 o 
   5  -4   3       16.80       18.62      3.11 o 
   6  -4   3       22.52       18.24      6.20 o 
  -6  -3   3        4.90       -3.43      3.78 o 
  -5  -3   3        2.55        5.88      3.38 o 
  -4  -3   3        1.50        1.40      2.25 o 
  -3  -3   3        0.76       -0.18      2.13 o 
  -2  -3   3        2.25        4.00      2.19 o 
  -1  -3   3       28.89       25.26      3.47 o 
   0  -3   3      200.94      204.90      6.55 o 
   1  -3   3      357.82      359.77      6.07 o 
   2  -3   3       27.67       35.31      2.50 o 
   3  -3   3       45.21       44.50      2.94 o 
   4  -3   3       51.21       47.59      5.96 o 
   5  -3   3        2.04        2.00      2.31 o 
   6  -3   3        1.37        1.10      4.15 o 
   7  -3   3      102.11      108.62     15.39 o 
  -6  -2   3       10.70       15.19      4.64 o 
  -5  -2   3       45.32       38.55      5.09 o 
  -4  -2   3      126.76      128.80      5.80 o 
  -3  -2   3      306.68      338.85      7.57 o 
  -2  -2   3       44.70       42.81      3.74 o 
  -1  -2   3       10.45        8.97      2.12 o 
   0  -2   3       23.00       20.61      3.31 o 
   1  -2   3        0.91       -0.60      1.03 o 
   2  -2   3      298.80      303.37      5.80 o 
   3  -2   3        7.16       12.52      2.90 o 
   4  -2   3        5.18        4.19      2.00 o 
   5  -2   3       13.80       13.12      3.66 o 
   6  -2   3       33.28       38.69      9.70 o 
   7  -2   3       12.80       24.68     23.39 o 
  -6  -1   3        0.20       -3.53      3.63 o 
  -5  -1   3        0.03        1.19      2.67 o 
  -4  -1   3        8.17        8.29      2.90 o 
  -3  -1   3        0.06        1.83      1.65 o 
  -2  -1   3       62.33       61.39      4.03 o 
  -1  -1   3      329.35      295.72      4.90 o 
   0  -1   3      166.73      165.75      6.77 o 
   1  -1   3      896.12      875.60      9.32 o 
   2  -1   3      697.22      791.60     12.32 o 
   3  -1   3       45.85       56.49      3.23 o 
   4  -1   3       56.44       54.04      3.51 o 
   5  -1   3       23.47       18.59      5.87 o 
   6  -1   3      188.01      196.62     10.65 o 
   7  -1   3        4.21        2.76      4.99 o 
  -6   0   3       15.53       25.32      8.48 o 
  -5   0   3       11.22       10.64      2.90 o 
  -4   0   3        4.12        6.76      3.66 o 
  -3   0   3       21.13       22.33      2.37 o 
  -2   0   3       21.49       20.75      1.84 o 
  -1   0   3       10.71       12.53      1.42 o 
   0   0   3       82.06       78.75      2.51 o 
   1   0   3        1.82       -0.23      0.65 o 
   2   0   3       13.46       10.55      1.54 o 
   3   0   3       10.40       11.81      4.56 o 
   4   0   3       11.73       14.63      4.62 o 
   5   0   3        3.56        3.28      3.41 o 
   6   0   3        1.04        1.54      2.84 o 
   7   0   3       23.46       43.79     11.43 o 
  -6   1   3        7.05       14.24      4.38 o 
  -5   1   3        1.89        3.70      3.13 o 
  -4   1   3       85.61       85.10      4.43 o 
  -3   1   3      100.05      100.58      4.11 o 
  -2   1   3        1.31        1.00      1.26 o 
  -1   1   3      314.44      301.77      5.75 o 
   0   1   3      451.05      421.11      5.25 o 
   1   1   3      347.00      349.55      9.17 o 
   2   1   3       45.78       44.09      1.57 o 
   3   1   3      712.17      821.50     14.19 o 
   4   1   3      399.53      450.58     11.22 o 
   5   1   3      306.99      317.91     10.58 o 
   6   1   3        5.55        9.82      4.07 o 
   7   1   3        0.32        0.31      3.70 o 
   8   1   3       53.45       63.64     19.43 o 
  -6   2   3       14.31       17.41      5.48 o 
  -5   2   3       26.16       24.27      4.64 o 
  -4   2   3        2.60        6.06      2.35 o 
  -3   2   3       16.91       19.50      2.37 o 
  -2   2   3      683.84      675.85     14.22 o 
  -1   2   3      120.29      117.25      2.18 o 
   0   2   3      310.14      299.14      3.44 o 
   1   2   3      645.44      611.19      6.66 o 
   2   2   3        0.01        3.19      1.70 o 
   3   2   3        0.37        0.44      1.26 o 
   4   2   3      170.85      183.24      7.00 o 
   5   2   3       75.66       81.71      5.43 o 
   6   2   3       75.34       69.71     11.98 o 
   7   2   3       11.57       13.73      5.40 o 
   8   2   3        1.39        3.64      5.92 o 
  -6   3   3        0.00       -3.80      4.85 o 
  -5   3   3        1.46        8.29      5.20 o 
  -4   3   3       18.49       26.42      5.20 o 
  -3   3   3       26.17       26.73      2.58 o 
  -2   3   3     5028.15     5062.08     34.48 o 
  -1   3   3       44.95       44.24      4.67 o 
   0   3   3      283.09      265.49      6.46 o 
   1   3   3       83.85       72.33      2.62 o 
   2   3   3      572.14      616.54     10.14 o 
   3   3   3      373.94      395.27      6.56 o 
   4   3   3        0.68        0.03      0.84 o 
   5   3   3       91.72       94.18      6.53 o 
   6   3   3       47.50       61.41     18.94 o 
   7   3   3        0.59        2.79      4.01 o 
   8   3   3        2.03        4.68      7.29 o 
  -6   4   3        1.88        5.05      8.43 o 
  -5   4   3        0.01        3.11      2.61 o 
  -4   4   3        0.37        0.61      2.12 o 
  -3   4   3       13.17        9.80      2.30 o 
  -2   4   3      472.08      429.33     20.58 o 
  -1   4   3      156.74      139.09      9.94 o 
   0   4   3       81.25       88.22      6.23 o 
   1   4   3      441.82      426.00      6.24 o 
   2   4   3      662.65      681.12     15.55 o 
   3   4   3       27.10       25.10      3.92 o 
   4   4   3        3.61        9.89      1.84 o 
   5   4   3        4.05        5.03      2.68 o 
   6   4   3       28.10       37.03      6.10 o 
   7   4   3        7.30       15.51      8.50 o 
  -5   5   3       12.04       30.06      6.12 o 
  -4   5   3       55.40       51.18     13.70 o 
  -3   5   3        6.27        5.04      2.02 o 
  -2   5   3       38.26       37.55      2.21 o 
  -1   5   3        0.01       -0.05      2.07 o 
   0   5   3      101.54      114.11      3.17 o 
   1   5   3       90.69       94.55      3.28 o 
   2   5   3       11.03        9.79      1.95 o 
   3   5   3        0.00       -0.63      1.51 o 
   4   5   3      635.63      635.52     11.45 o 
   5   5   3      139.45      160.69      6.09 o 
   6   5   3       76.86       81.24     13.94 o 
   7   5   3       18.27       20.80      6.02 o 
  -5   6   3        7.04       12.12      4.90 o 
  -4   6   3        6.24       18.48      5.40 o 
  -3   6   3       16.06       16.77      4.65 o 
  -2   6   3       11.65       11.55      5.11 o 
  -1   6   3       60.22       63.68      4.10 o 
   0   6   3       11.14       14.47      2.23 o 
   1   6   3        3.11        2.85      3.37 o 
   2   6   3      192.97      196.17      5.45 o 
   3   6   3      127.86      122.34      4.95 o 
   4   6   3      390.88      390.04      9.25 o 
   5   6   3      476.17      453.41     10.83 o 
   6   6   3       18.25       17.99      7.14 o 
   7   6   3       11.90        5.81      6.05 o 
  -4   7   3        0.02       -1.48      3.74 o 
  -3   7   3        0.14       -3.95      3.55 o 
  -2   7   3        0.60        3.72      3.85 o 
  -1   7   3       50.15       46.31      6.20 o 
   0   7   3        0.02       -0.75      2.13 o 
   1   7   3      109.20      100.16      6.60 o 
   2   7   3      165.49      166.21      5.58 o 
   3   7   3        0.01       -0.74      2.11 o 
   4   7   3       12.05       10.12      3.02 o 
   5   7   3       17.19       23.00      4.43 o 
   6   7   3        2.38        3.35      4.44 o 
   7   7   3       28.46       21.01      5.91 o 
  -4   8   3        0.24       -0.98      4.83 o 
  -3   8   3       10.34       10.20      5.60 o 
  -2   8   3        0.00       -2.69      4.12 o 
  -1   8   3       62.64       53.82      6.64 o 
   0   8   3       71.16       68.54      4.42 o 
   1   8   3       19.42       23.78      3.28 o 
   2   8   3       72.38       77.57      4.70 o 
   3   8   3       78.72       67.01     13.09 o 
   4   8   3      171.15      157.79      7.00 o 
   5   8   3       10.39       21.44      4.27 o 
   6   8   3        7.22        2.89      4.61 o 
  -3   9   3        5.07       10.68      5.20 o 
  -2   9   3        8.46       11.27      6.94 o 
  -1   9   3        3.15        0.88      4.02 o 
   0   9   3        8.78        8.61      2.86 o 
   1   9   3       29.26       41.84      6.66 o 
   2   9   3       16.64       16.18      3.32 o 
   3   9   3       20.42       22.69      5.78 o 
   4   9   3        2.01        4.84      3.34 o 
   5   9   3       54.55       46.49      8.20 o 
  -2  10   3        2.37       -6.47      6.04 o 
  -1  10   3        1.33       11.35     11.30 o 
   0  10   3        2.98        9.45      5.85 o 
   1  10   3       20.97       24.52      4.30 o 
   2  10   3       15.22       14.48      4.76 o 
   3  10   3        6.69        9.72      5.47 o 
   4  10   3        6.38        8.74      5.90 o 
   0  11   3        1.82        1.13      6.98 o 
   1  11   3        6.93       19.52      8.34 o 
   2  11   3       12.53       13.00      6.51 o 
  -1  -8   4        1.65       -3.18      5.50 o 
   0  -8   4        0.88       15.03      5.57 o 
   1  -8   4        2.78        2.58      5.50 o 
   2  -8   4        5.34       18.12     10.52 o 
  -3  -7   4        0.72        3.14      5.60 o 
  -2  -7   4        4.50       15.87      8.47 o 
  -1  -7   4        0.22        0.32      3.09 o 
   0  -7   4      130.66      116.29      9.84 o 
   1  -7   4       24.44       24.86      6.62 o 
   2  -7   4        0.47       -1.99      4.23 o 
   3  -7   4        0.10        4.03      7.20 o 
   4  -7   4       14.48       20.67      6.75 o 
  -4  -6   4        2.80        5.95      5.92 o 
  -3  -6   4        2.36        5.71      4.43 o 
  -2  -6   4        1.49        2.93      4.60 o 
  -1  -6   4      175.23      180.10     30.24 o 
   0  -6   4       41.57       35.42     11.63 o 
   1  -6   4       12.64       14.46      4.93 o 
   2  -6   4       34.16       29.67      4.75 o 
   3  -6   4        0.00       -4.80      4.30 o 
   4  -6   4        0.16       -0.58      2.38 o 
   5  -6   4       13.82        8.40      4.73 o 
  -5  -5   4       34.05       37.89      7.05 o 
  -4  -5   4       16.01       29.47     12.45 o 
  -3  -5   4        6.53        8.54      4.89 o 
  -2  -5   4        0.15       10.14      5.51 o 
  -1  -5   4      264.78      288.44     12.08 o 
   0  -5   4        5.06        8.49      5.87 o 
   1  -5   4        0.41        1.78      3.43 o 
   2  -5   4        0.04        1.10      1.68 o 
   3  -5   4      122.99      116.65      9.18 o 
   4  -5   4        1.55        2.85      3.13 o 
   5  -5   4        9.60        8.70      3.76 o 
  -5  -4   4       28.74       25.37     10.78 o 
  -4  -4   4        3.87        8.19      5.28 o 
  -3  -4   4       43.58       46.01      8.87 o 
  -2  -4   4       38.54       43.06      6.02 o 
  -1  -4   4      367.74      380.06     12.72 o 
   0  -4   4      226.71      219.07     13.23 o 
   1  -4   4       10.21       12.40      3.76 o 
   2  -4   4       22.97       20.04      2.48 o 
   3  -4   4       15.67       15.62      2.86 o 
   4  -4   4       12.23       12.17      2.93 o 
   5  -4   4       17.00       16.62      3.28 o 
   6  -4   4        2.25       -0.20      3.74 o 
  -5  -3   4        9.73        3.44      2.47 o 
  -4  -3   4        8.73       17.70      6.61 o 
  -3  -3   4       80.38       90.84      4.61 o 
  -2  -3   4       60.21       52.63      6.81 o 
  -1  -3   4       55.46       46.21      7.23 o 
   0  -3   4      183.77      181.13      6.78 o 
   1  -3   4      108.94      125.87      7.02 o 
   2  -3   4        5.64        3.88      2.08 o 
   3  -3   4       15.20       19.35      3.37 o 
   4  -3   4       14.50       26.06      5.53 o 
   5  -3   4       67.89       70.21      7.08 o 
   6  -3   4       83.20       91.80     18.90 o 
   7  -3   4        2.41       -2.07      5.51 o 
  -6  -2   4        3.63        6.95      6.56 o 
  -5  -2   4        4.94       10.90      3.97 o 
  -4  -2   4       24.58       25.81      5.92 o 
  -3  -2   4        0.27       -0.48      1.82 o 
  -2  -2   4       65.17       66.98      8.13 o 
  -1  -2   4       17.81       19.09      1.79 o 
   0  -2   4       17.77       16.48      1.31 o 
   1  -2   4      233.54      273.26      5.40 o 
   2  -2   4      754.08      779.84     12.75 o 
   3  -2   4      100.81      102.34      7.40 o 
   4  -2   4       18.62       16.74      7.37 o 
   5  -2   4      104.80       99.87      6.66 o 
   6  -2   4      183.52      214.38     19.68 o 
   7  -2   4       11.98       11.55     10.09 o 
  -6  -1   4        0.25       -0.80      3.10 o 
  -5  -1   4        1.53        4.84      3.53 o 
  -4  -1   4       18.78       23.29      3.41 o 
  -3  -1   4       64.74       59.48      4.04 o 
  -2  -1   4      266.68      272.57      6.55 o 
  -1  -1   4      234.26      227.81      4.94 o 
   0  -1   4      112.49      101.57      3.09 o 
   1  -1   4      211.65      234.09      5.53 o 
   2  -1   4      180.00      209.19      5.63 o 
   3  -1   4      436.31      466.60      9.78 o 
   4  -1   4        3.09        2.81      1.40 o 
   5  -1   4        0.48        0.34      3.09 o 
   6  -1   4      202.33      208.20     11.09 o 
   7  -1   4       19.93       20.51     10.63 o 
  -6   0   4        2.53        6.68      9.81 o 
  -5   0   4       29.88       28.38      4.54 o 
  -4   0   4      139.43      143.71      6.42 o 
  -3   0   4        1.53        1.59      2.10 o 
  -2   0   4       53.00       53.00      2.95 o 
  -1   0   4        0.59        4.45      1.38 o 
   0   0   4        0.64        1.29      2.80 o 
   1   0   4      534.18      540.80      7.52 o 
   2   0   4      175.56      153.41      3.88 o 
   3   0   4      202.62      193.69      4.27 o 
   4   0   4        5.66        8.38      2.66 o 
   5   0   4        1.74        4.46      3.54 o 
   6   0   4       67.12       66.98      7.49 o 
   7   0   4        5.43       22.92      6.61 o 
  -6   1   4        0.40       -1.86      4.09 o 
  -5   1   4        6.98       12.20      4.36 o 
  -4   1   4       33.06       36.61      3.38 o 
  -3   1   4       12.74       20.82      2.85 o 
  -2   1   4       36.74       40.47      2.56 o 
  -1   1   4        8.59        8.72      1.43 o 
   0   1   4        4.68        6.62      1.76 o 
   1   1   4      280.27      327.18      7.31 o 
   2   1   4       19.81       17.11      4.12 o 
   3   1   4       43.96       39.98      5.12 o 
   4   1   4       54.14       62.61      4.36 o 
   5   1   4       36.41       37.21      4.38 o 
   6   1   4        3.99        4.03      3.53 o 
   7   1   4        6.94        9.08      5.25 o 
   8   1   4        4.28       19.70      7.36 o 
  -6   2   4        2.87        8.55      4.72 o 
  -5   2   4        0.06        0.02      1.90 o 
  -4   2   4        0.02        1.24      3.02 o 
  -3   2   4      144.56      133.99      4.86 o 
  -2   2   4      753.79      778.36     10.95 o 
  -1   2   4      143.85      145.11      3.18 o 
   0   2   4      168.39      160.55      6.00 o 
   1   2   4      426.22      396.04      6.73 o 
   2   2   4     1523.99     1593.37     14.88 o 
   3   2   4        5.75        2.96      2.13 o 
   4   2   4        5.69        3.86      1.99 o 
   5   2   4       58.28       65.66      5.22 o 
   6   2   4        0.27       -1.93      3.07 o 
   7   2   4      122.37      123.00     10.34 o 
   8   2   4        0.00       -4.09      4.36 o 
  -6   3   4        0.00        3.24      5.42 o 
  -5   3   4        4.66       17.57     13.10 o 
  -4   3   4       13.57       13.03      3.26 o 
  -3   3   4        0.07        5.12      5.86 o 
  -2   3   4       14.95       14.57      3.63 o 
  -1   3   4       49.57       50.36      8.61 o 
   0   3   4      166.67      150.39      2.86 o 
   1   3   4       91.43       91.91      5.69 o 
   2   3   4     1139.59     1269.59     13.39 o 
   3   3   4      582.03      656.41      8.80 o 
   4   3   4      309.16      280.22     15.03 o 
   5   3   4        8.65        9.81      3.93 o 
   6   3   4        0.02        6.83      4.33 o 
   7   3   4      169.98      172.62     10.19 o 
   8   3   4       18.69       20.59      7.06 o 
  -5   4   4       17.96       22.98      6.54 o 
  -4   4   4        0.73        2.30      2.75 o 
  -3   4   4      128.92      130.43      7.95 o 
  -2   4   4       44.75       40.68      4.24 o 
  -1   4   4        0.62       11.27      2.87 o 
   0   4   4      523.07      553.40     26.55 o 
   1   4   4      164.72      137.63      3.36 o 
   2   4   4      100.07       99.93      3.31 o 
   3   4   4      101.97      109.84      3.58 o 
   4   4   4        2.57        0.90      1.34 o 
   5   4   4      160.05      139.62     10.23 o 
   6   4   4       23.91       21.82      4.45 o 
   7   4   4        0.27       15.40      9.49 o 
   8   4   4        0.53       -1.96      8.47 o 
  -5   5   4        6.34       11.31     10.10 o 
  -4   5   4        0.12        0.96      3.16 o 
  -3   5   4      546.99      565.27     17.19 o 
  -2   5   4        5.79       10.52      4.40 o 
  -1   5   4       74.95       76.53     10.90 o 
   0   5   4        1.78        2.90      1.62 o 
   1   5   4       11.48       15.30      1.65 o 
   2   5   4       95.21      101.63      3.87 o 
   3   5   4        0.00        5.01      4.67 o 
   4   5   4        6.59       12.46      2.23 o 
   5   5   4      427.21      411.66      9.15 o 
   6   5   4       17.21       18.87      5.52 o 
   7   5   4        1.78        9.55     10.65 o 
  -5   6   4        0.00        3.89      6.56 o 
  -4   6   4        6.51        7.97      4.53 o 
  -3   6   4       92.59       93.99      7.08 o 
  -2   6   4       93.86       83.55      5.62 o 
  -1   6   4       48.59       47.76      7.07 o 
   0   6   4       24.38       21.56      3.34 o 
   1   6   4        4.19        6.00      2.77 o 
   2   6   4       46.82       41.73      2.87 o 
   3   6   4       32.78       39.72      3.22 o 
   4   6   4        4.66       -0.35      1.80 o 
   5   6   4       37.98       53.79      4.24 o 
   6   6   4        1.70        8.55      5.05 o 
   7   6   4        8.49       10.34      5.76 o 
  -4   7   4        0.47        3.40      3.70 o 
  -3   7   4        2.10        8.62      7.23 o 
  -2   7   4        3.81       -0.25      3.16 o 
  -1   7   4      143.75      135.82      6.76 o 
   0   7   4       29.53       28.38      2.36 o 
   1   7   4        0.40        0.33      1.82 o 
   2   7   4        1.47        1.33      2.04 o 
   3   7   4      533.93      527.03     17.93 o 
   4   7   4      666.36      691.05     20.10 o 
   5   7   4       87.72      102.54      5.89 o 
   6   7   4       72.57       79.08      8.36 o 
   7   7   4       10.48       12.36     14.87 o 
  -4   8   4        5.69       28.35     17.77 o 
  -3   8   4        3.00       14.74      8.05 o 
  -2   8   4        1.42        1.13      3.27 o 
  -1   8   4       11.96        4.51      3.62 o 
   0   8   4       10.09       19.71      3.06 o 
   1   8   4       23.55       23.74      2.95 o 
   2   8   4       16.37       15.16      3.13 o 
   3   8   4      172.05      168.96      7.50 o 
   4   8   4      158.81      145.72     13.84 o 
   5   8   4       20.47       22.75      6.20 o 
   6   8   4        3.19       -4.05      4.17 o 
  -3   9   4        5.79       10.15      6.42 o 
  -2   9   4        8.73        6.67      8.85 o 
  -1   9   4        1.37        1.01      3.99 o 
   0   9   4        4.67        2.14      5.85 o 
   1   9   4       56.49       56.56      4.30 o 
   2   9   4       19.33       24.63      3.90 o 
   3   9   4        4.72        6.59      3.31 o 
   4   9   4       64.35       75.47      7.24 o 
   5   9   4        8.76        3.38      3.68 o 
   6   9   4        0.02        6.99      5.06 o 
  -2  10   4        3.10       17.74     14.03 o 
  -1  10   4       10.60       12.05      5.24 o 
   0  10   4        0.26        8.25     10.59 o 
   1  10   4       18.26       23.99      5.07 o 
   2  10   4        1.14        2.86      5.62 o 
   3  10   4        1.26        2.88      4.21 o 
   4  10   4       14.51       16.37      4.48 o 
   5  10   4        0.11        8.40     10.21 o 
   0  11   4       24.62       24.77      6.21 o 
   1  11   4        1.88        0.22      4.11 o 
   2  11   4       10.46       27.22     11.18 o 
   3  11   4        3.31        8.18     12.90 o 
  -2  -7   5       10.99       20.24      5.65 o 
  -1  -7   5        0.19        6.12      5.91 o 
   0  -7   5        0.54        2.55      4.08 o 
   1  -7   5        4.74       10.40      9.60 o 
   2  -7   5       35.34       27.21      6.27 o 
   3  -7   5        4.52       11.01      6.24 o 
  -3  -6   5        1.25       -0.17      4.39 o 
  -2  -6   5        0.34        1.90      5.07 o 
  -1  -6   5       31.36       24.40      6.68 o 
   0  -6   5       12.85       17.11      6.00 o 
   1  -6   5        2.42        0.28      2.53 o 
   2  -6   5        4.39        7.45      4.90 o 
   3  -6   5       25.77       32.53      6.84 o 
   4  -6   5        5.45       10.88      8.38 o 
  -4  -5   5       11.09       12.50      5.60 o 
  -3  -5   5        4.01        2.64      4.11 o 
  -2  -5   5        0.01       -3.94      3.90 o 
  -1  -5   5      353.72      370.00     15.13 o 
   0  -5   5      225.90      220.17     15.74 o 
   1  -5   5       14.79       27.31      5.40 o 
   2  -5   5       21.38       23.95      4.99 o 
   3  -5   5       56.24       51.25      6.53 o 
   4  -5   5       62.48       70.01     12.47 o 
   5  -5   5        0.00       -3.76      4.57 o 
  -4  -4   5        5.72       13.31      5.14 o 
  -3  -4   5        2.25        2.31      3.67 o 
  -2  -4   5      185.29      190.26     16.46 o 
  -1  -4   5       17.31       21.24      5.23 o 
   0  -4   5       16.24       16.10      4.70 o 
   1  -4   5       25.94       21.51      3.96 o 
   2  -4   5        1.78        3.18      2.12 o 
   3  -4   5        2.85        6.24      2.53 o 
   4  -4   5       32.12       21.36      3.47 o 
   5  -4   5        0.05        0.94      4.91 o 
   6  -4   5       39.34       32.72      7.27 o 
  -5  -3   5        5.02        2.67      4.60 o 
  -4  -3   5       36.32       35.87      6.06 o 
  -3  -3   5        0.35        0.22      4.11 o 
  -2  -3   5      185.85      198.20      9.85 o 
  -1  -3   5        9.39        7.17      4.36 o 
   0  -3   5       36.37       37.79      5.05 o 
   1  -3   5        2.77        0.86      2.87 o 
   2  -3   5       45.71       39.01      3.93 o 
   3  -3   5       19.82       16.75      3.91 o 
   4  -3   5       30.61       25.97      6.38 o 
   5  -3   5        6.49       11.02      4.91 o 
   6  -3   5       37.29       36.45     14.41 o 
  -5  -2   5        0.66        4.28      3.96 o 
  -4  -2   5       13.91       21.12      3.75 o 
  -3  -2   5       37.97       40.37      5.42 o 
  -2  -2   5       48.52       46.98      3.27 o 
  -1  -2   5        0.00        2.07      2.05 o 
   0  -2   5      112.37      112.17      4.83 o 
   1  -2   5        0.02        0.08      1.29 o 
   2  -2   5       14.11       17.43      2.30 o 
   3  -2   5        0.29        1.19      1.78 o 
   4  -2   5       10.22       12.99      2.88 o 
   5  -2   5        2.43       18.66      4.79 o 
   6  -2   5      200.97      191.05     16.77 o 
   7  -2   5       15.08       14.87      7.17 o 
  -5  -1   5        3.48        0.96      2.90 o 
  -4  -1   5       78.37       77.56      5.36 o 
  -3  -1   5       25.99       25.09      3.76 o 
  -2  -1   5       31.64       31.02      2.88 o 
  -1  -1   5       44.91       46.03      3.01 o 
   0  -1   5      174.51      203.24      5.39 o 
   1  -1   5      136.65      131.88      4.24 o 
   2  -1   5        6.34        7.02      2.82 o 
   3  -1   5       53.50       51.22      3.02 o 
   4  -1   5      116.63      123.26      4.31 o 
   5  -1   5       63.89       75.65     14.61 o 
   6  -1   5        0.01        4.02      4.50 o 
   7  -1   5        4.64        6.94      5.97 o 
  -5   0   5        0.03        9.59      4.14 o 
  -4   0   5        0.04       -1.47      2.50 o 
  -3   0   5       30.38       31.27      3.64 o 
  -2   0   5       77.75       82.80      4.06 o 
  -1   0   5       34.12       35.94      2.71 o 
   0   0   5      478.30      484.14      7.97 o 
   1   0   5      852.92      900.83     11.93 o 
   2   0   5       30.85       27.39      2.63 o 
   3   0   5        0.53        1.16      1.41 o 
   4   0   5      109.75      113.05      3.62 o 
   5   0   5      733.85      756.88     21.81 o 
   6   0   5       39.96       34.33      5.78 o 
   7   0   5        1.20        3.29      5.10 o 
  -5   1   5        7.80        5.84      6.05 o 
  -4   1   5       34.88       39.65      4.81 o 
  -3   1   5       23.62       35.10      8.81 o 
  -2   1   5        7.52       11.87      5.26 o 
  -1   1   5       17.85       19.21      2.08 o 
   0   1   5      241.90      257.75      5.45 o 
   1   1   5       42.57       51.90      2.50 o 
   2   1   5      481.52      542.61     10.31 o 
   3   1   5       13.88       12.75      1.90 o 
   4   1   5        6.75       11.10      5.11 o 
   5   1   5       35.72       39.29     13.05 o 
   6   1   5       49.62       59.73      7.05 o 
   7   1   5        9.39       14.30      5.39 o 
  -5   2   5       31.92       23.02      5.30 o 
  -4   2   5        5.90        3.28      3.91 o 
  -3   2   5       33.90       27.66      3.20 o 
  -2   2   5       79.32       68.80      3.22 o 
  -1   2   5        4.78        5.25      2.99 o 
   0   2   5        7.84       11.60      1.71 o 
   1   2   5       59.57       62.67      2.65 o 
   2   2   5      558.13      571.45      8.49 o 
   3   2   5      129.35      151.90      8.12 o 
   4   2   5       29.29       42.95      4.72 o 
   5   2   5       44.20       37.02      5.40 o 
   6   2   5       24.12       20.38      4.45 o 
   7   2   5       69.65       61.81      7.12 o 
   8   2   5       11.70       15.23      5.78 o 
  -5   3   5        8.98       12.59      9.45 o 
  -4   3   5       14.40        2.65      7.11 o 
  -3   3   5      157.27      133.05      5.18 o 
  -2   3   5        9.17       14.57      4.26 o 
  -1   3   5       63.92       65.58      9.20 o 
   0   3   5        2.68        6.22      2.67 o 
   1   3   5       22.57       21.73      2.43 o 
   2   3   5        0.29        1.06      1.84 o 
   3   3   5      227.96      240.98      5.25 o 
   4   3   5      239.86      234.56      9.99 o 
   5   3   5       79.88       78.95      5.85 o 
   6   3   5        0.28       -0.68      2.57 o 
   7   3   5        7.02        7.05      5.29 o 
   8   3   5        2.95       -7.21      6.64 o 
  -5   4   5        1.29        6.89      6.08 o 
  -4   4   5       26.77       31.39      6.51 o 
  -3   4   5      445.70      452.15     15.63 o 
  -2   4   5       31.10       26.73      5.76 o 
  -1   4   5       74.84       79.28      5.08 o 
   0   4   5      119.53      112.94      5.80 o 
   1   4   5     1141.01     1154.31     12.68 o 
   2   4   5       38.27       42.55      2.61 o 
   3   4   5        8.26        9.64      1.67 o 
   4   4   5      122.43      115.99      4.61 o 
   5   4   5        0.01        1.89      2.90 o 
   6   4   5      135.29      116.44      7.66 o 
   7   4   5        8.77       -1.98      4.34 o 
   8   4   5        2.59        0.91      8.32 o 
  -5   5   5        0.21        2.69      5.07 o 
  -4   5   5        3.40        6.79      5.50 o 
  -3   5   5      139.73      140.90     10.10 o 
  -2   5   5       25.86       27.92      4.41 o 
  -1   5   5        2.42       14.43      5.82 o 
   0   5   5       60.36       62.49      4.71 o 
   1   5   5      358.69      349.70     11.62 o 
   2   5   5       39.91       45.84      6.98 o 
   3   5   5      101.25      100.47      4.15 o 
   4   5   5        0.00        0.81      1.64 o 
   5   5   5        6.66        7.84      5.94 o 
   6   5   5      111.08       87.48      8.07 o 
   7   5   5       27.74       19.06      5.91 o 
  -4   6   5       13.26       19.75      6.83 o 
  -3   6   5        6.61       13.34      5.45 o 
  -2   6   5        9.67        9.53      5.25 o 
  -1   6   5       32.75       30.13      5.09 o 
   0   6   5       73.05       77.94      7.76 o 
   1   6   5       79.23       72.71      3.44 o 
   2   6   5       35.99       46.93      4.21 o 
   3   6   5      364.69      361.73      8.66 o 
   4   6   5        1.71        8.72      5.35 o 
   5   6   5       39.46       42.89      3.86 o 
   6   6   5        5.39       11.52      5.45 o 
   7   6   5       31.21       18.11      6.81 o 
  -4   7   5       40.43       43.01      8.15 o 
  -3   7   5        4.01       14.85     11.18 o 
  -2   7   5       20.43       17.31      5.27 o 
  -1   7   5        1.06        2.99      5.65 o 
   0   7   5        1.14        3.76      3.04 o 
   1   7   5        0.24       -1.11      2.27 o 
   2   7   5        8.93       12.99      2.44 o 
   3   7   5       52.65       50.57      3.75 o 
   4   7   5      537.91      535.28     12.15 o 
   5   7   5        9.15       12.43      3.11 o 
   6   7   5        0.87       14.45     10.67 o 
   7   7   5       12.31       21.94      8.83 o 
  -3   8   5       18.07       18.57      6.59 o 
  -2   8   5       15.73       11.96      4.46 o 
  -1   8   5        0.16        3.58      4.18 o 
   0   8   5        9.67       11.24      3.56 o 
   1   8   5       80.97       82.45      5.58 o 
   2   8   5       46.95       52.13      3.80 o 
   3   8   5        6.47        7.93      3.36 o 
   4   8   5       60.62       52.63      7.24 o 
   5   8   5        2.28       12.29      6.07 o 
   6   8   5       62.47       65.00     13.48 o 
  -2   9   5       24.24       37.31     10.34 o 
  -1   9   5       12.04       14.50      5.93 o 
   0   9   5        0.42        9.28     14.30 o 
   1   9   5        5.38        0.40      4.49 o 
   2   9   5      145.87      127.45      6.44 o 
   3   9   5      360.73      359.02     10.64 o 
   4   9   5       24.35       37.35      5.16 o 
   5   9   5       46.19       42.41      5.66 o 
   6   9   5        0.23       -0.90      4.76 o 
  -1  10   5        5.12        8.49      6.17 o 
   0  10   5        1.92        4.00      4.26 o 
   1  10   5        0.11       -2.88      4.43 o 
   2  10   5       17.16       22.30      4.39 o 
   3  10   5        4.14        6.19      3.55 o 
   4  10   5       50.97       44.86     12.24 o 
   5  10   5        0.59       -0.33      3.12 o 
   0  11   5       13.67       16.08      7.94 o 
   1  11   5       24.40       22.77      6.82 o 
   2  11   5        6.15        5.62     13.16 o 
   3  11   5       32.92       29.69      5.74 o 
  -2  -6   6        0.12        1.63      5.79 o 
  -1  -6   6       22.66       17.92      9.09 o 
   0  -6   6        0.02       -1.04      6.71 o 
   1  -6   6        4.25        1.58      6.00 o 
   2  -6   6        0.49       -3.59      4.85 o 
   3  -6   6       15.11       20.31      6.89 o 
  -3  -5   6        1.60       -6.00      6.25 o 
  -2  -5   6        3.08       -0.73      3.76 o 
  -1  -5   6        5.15        6.78      5.69 o 
   0  -5   6        1.61        3.60      7.12 o 
   1  -5   6       51.48       43.50      5.96 o 
   2  -5   6       23.87       19.46      6.89 o 
   3  -5   6        7.84       -0.58      6.65 o 
   4  -5   6        7.39        9.31      5.63 o 
  -4  -4   6        0.60       -4.09      6.01 o 
  -3  -4   6        0.01       -2.97      5.26 o 
  -2  -4   6      179.77      163.89      9.16 o 
  -1  -4   6        9.67       19.62      6.04 o 
   0  -4   6        1.51        1.50      9.03 o 
   1  -4   6       23.18       30.09      7.54 o 
   2  -4   6      123.45      114.84     17.41 o 
   3  -4   6        0.32       -0.01      2.04 o 
   4  -4   6       23.82       21.25      3.60 o 
   5  -4   6        2.74       12.22      8.72 o 
  -4  -3   6        2.48        6.71      4.77 o 
  -3  -3   6        4.97       10.46      8.03 o 
  -2  -3   6      226.74      240.53     12.19 o 
  -1  -3   6      290.76      291.72     11.93 o 
   0  -3   6       30.21       36.50      4.86 o 
   1  -3   6       59.61       58.37      5.38 o 
   2  -3   6      106.68       85.12      4.17 o 
   3  -3   6       81.92       69.78      4.67 o 
   4  -3   6        9.40        5.12      2.90 o 
   5  -3   6       19.01       25.08      9.23 o 
   6  -3   6        0.40       21.37      9.96 o 
  -4  -2   6        5.85       17.45      5.57 o 
  -3  -2   6       65.26       73.18      8.36 o 
  -2  -2   6       14.35       15.56      2.89 o 
  -1  -2   6        5.40        6.73      4.25 o 
   0  -2   6       72.52       69.29      3.47 o 
   1  -2   6       17.02       24.51      2.81 o 
   2  -2   6        6.80       12.90      2.55 o 
   3  -2   6        2.39        1.02      1.96 o 
   4  -2   6        1.66        2.72      2.39 o 
   5  -2   6      122.48      133.44      8.57 o 
   6  -2   6        2.91        7.53      5.43 o 
  -5  -1   6       25.14       36.51      7.65 o 
  -4  -1   6        0.47        0.02      2.19 o 
  -3  -1   6       33.27       42.84      4.51 o 
  -2  -1   6        2.47        4.43      5.10 o 
  -1  -1   6       66.09       81.00      4.10 o 
   0  -1   6       21.87       24.48      2.52 o 
   1  -1   6       85.87       88.98      3.65 o 
   2  -1   6      149.24      158.24      7.60 o 
   3  -1   6       95.28       90.34      4.09 o 
   4  -1   6      127.01      116.76      6.40 o 
   5  -1   6      382.53      427.70     15.10 o 
   6  -1   6        7.90       17.13      7.92 o 
   7  -1   6        4.71       10.72      6.60 o 
  -5   0   6        0.08       -1.42      3.67 o 
  -4   0   6        1.33        7.71      4.68 o 
  -3   0   6        4.55        4.16      2.80 o 
  -2   0   6       26.45       28.56      3.56 o 
  -1   0   6       74.07       79.25      4.43 o 
   0   0   6        0.95        5.69      2.62 o 
   1   0   6        5.05        2.78      1.82 o 
   2   0   6       66.84       66.61      3.56 o 
   3   0   6        0.77        0.51      1.49 o 
   4   0   6       36.37       37.04      3.16 o 
   5   0   6      630.09      627.64     17.70 o 
   6   0   6        5.87       21.62      5.91 o 
   7   0   6       11.36       15.88      5.73 o 
  -5   1   6       25.88       35.58      9.80 o 
  -4   1   6        7.81        5.33      3.74 o 
  -3   1   6        4.53        1.99      2.40 o 
  -2   1   6       10.10       16.76      4.07 o 
  -1   1   6       37.06       37.95      3.40 o 
   0   1   6      301.93      319.18     12.29 o 
   1   1   6       40.25       37.80      2.45 o 
   2   1   6        4.97        3.89      2.68 o 
   3   1   6       75.86       85.55      4.86 o 
   4   1   6       20.00       13.00      2.11 o 
   5   1   6        8.24       -1.13      2.80 o 
   6   1   6        0.10       -0.08      2.69 o 
   7   1   6        0.00       13.49     12.65 o 
  -5   2   6        5.94       13.99      9.63 o 
  -4   2   6       20.46       14.71      5.48 o 
  -3   2   6        0.27       -0.05      2.15 o 
  -2   2   6       36.13       32.54      3.16 o 
  -1   2   6      104.38      104.36      3.86 o 
   0   2   6      191.16      202.41      5.53 o 
   1   2   6       11.78       15.00      2.38 o 
   2   2   6       35.24       35.02      2.49 o 
   3   2   6       13.07       20.96      2.50 o 
   4   2   6      624.87      600.05     22.36 o 
   5   2   6        1.40       -2.40      3.49 o 
   6   2   6       24.46       31.51      6.28 o 
   7   2   6        1.64       -0.87      4.44 o 
  -5   3   6        4.76        4.29      7.11 o 
  -4   3   6        9.56        0.38      3.99 o 
  -3   3   6       36.22       41.91      5.44 o 
  -2   3   6       20.46       14.62      3.84 o 
  -1   3   6       27.42       27.67      1.97 o 
   0   3   6       19.61       23.69      2.54 o 
   1   3   6       14.87       12.23      1.79 o 
   2   3   6       10.57       15.40      2.81 o 
   3   3   6        1.79        2.30      1.68 o 
   4   3   6       68.21       74.64      3.09 o 
   5   3   6       13.22       31.45      4.56 o 
   6   3   6       37.80       23.16      5.65 o 
   7   3   6        3.79        8.14      4.54 o 
  -5   4   6        3.66        8.06     10.50 o 
  -4   4   6        2.68       -0.67      4.31 o 
  -3   4   6        5.53        6.58      4.70 o 
  -2   4   6        1.65       10.65      6.87 o 
  -1   4   6       28.67       33.01      5.78 o 
   0   4   6        0.39        2.19      2.44 o 
   1   4   6      278.43      294.56      6.04 o 
   2   4   6      303.36      337.53      7.10 o 
   3   4   6       94.90      100.74      5.74 o 
   4   4   6        0.23        1.39      1.56 o 
   5   4   6        1.77        9.70      7.38 o 
   6   4   6      340.89      322.47     13.64 o 
   7   4   6       49.40       45.54      7.41 o 
  -4   5   6       58.50       59.75      8.97 o 
  -3   5   6       11.05       14.17      6.31 o 
  -2   5   6        4.88        6.23      4.43 o 
  -1   5   6       14.78       18.19      4.67 o 
   0   5   6       39.32       52.97      8.63 o 
   1   5   6       20.25       19.10      2.07 o 
   2   5   6      260.39      269.60      6.63 o 
   3   5   6      266.02      263.81      6.58 o 
   4   5   6      110.40      101.26      4.39 o 
   5   5   6        5.65       12.16      3.66 o 
   6   5   6        0.11       -1.20      3.63 o 
   7   5   6        3.78        8.03     13.79 o 
  -4   6   6       89.90       87.00     16.46 o 
  -3   6   6        3.71       -0.84      5.96 o 
  -2   6   6       22.44       19.05      4.66 o 
  -1   6   6        3.56        3.94      3.22 o 
   0   6   6      131.80      130.76      7.24 o 
   1   6   6       43.87       40.14      3.84 o 
   2   6   6        0.55        4.99      2.70 o 
   3   6   6       30.16       34.52      3.73 o 
   4   6   6      131.93      125.08      7.83 o 
   5   6   6       43.82       39.78      4.05 o 
   6   6   6        5.49        1.40      3.78 o 
   7   6   6        5.98       11.16      8.61 o 
  -3   7   6       19.48       27.16      5.94 o 
  -2   7   6        7.41        4.48      4.80 o 
  -1   7   6       11.19       18.79      5.31 o 
   0   7   6       37.70       39.35      8.58 o 
   1   7   6        0.02        0.10      3.29 o 
   2   7   6       77.43       69.02      4.95 o 
   3   7   6       15.31       20.28      3.42 o 
   4   7   6       40.97       50.02      7.16 o 
   5   7   6        0.89       -2.88      2.74 o 
   6   7   6        2.45        0.20      7.36 o 
   7   7   6       12.27       10.54      5.52 o 
  -3   8   6        0.70       20.27      7.04 o 
  -2   8   6        1.38       -0.36      3.94 o 
  -1   8   6       16.14       19.10      5.75 o 
   0   8   6       10.30       13.13      4.18 o 
   1   8   6        6.99        1.00      2.88 o 
   2   8   6      406.98      410.28     10.09 o 
   3   8   6      143.73      155.60      6.77 o 
   4   8   6       51.59       55.14      5.11 o 
   5   8   6       34.85       36.22      4.95 o 
   6   8   6       42.91       37.46      7.85 o 
  -2   9   6        5.90        3.40      6.00 o 
  -1   9   6        0.68        7.50      9.38 o 
   0   9   6        0.45        5.68      4.42 o 
   1   9   6        7.43       10.28      4.24 o 
   2   9   6       35.56       42.90      9.18 o 
   3   9   6      132.62      126.40      6.65 o 
   4   9   6        1.29        3.88      3.48 o 
   5   9   6        2.34        9.10      5.36 o 
   6   9   6        4.62        4.72      4.93 o 
  -1  10   6        1.40       -3.49      4.55 o 
   0  10   6       43.61       38.23      8.27 o 
   1  10   6        3.24        1.34      4.36 o 
   2  10   6       11.86       11.48      5.62 o 
   3  10   6       74.99       72.34      6.28 o 
   4  10   6        2.57        9.24      8.32 o 
   5  10   6       25.00       28.03      5.63 o 
   1  11   6       15.67        8.03      9.03 o 
   2  11   6       44.76       36.66      9.63 o 
   3  11   6        0.44        6.13      5.69 o 
   1  -6   7        7.64        4.56      5.75 o 
  -1  -5   7       13.49       34.74      8.22 o 
   0  -5   7        0.09        4.74      4.67 o 
   1  -5   7        0.00        7.03      8.78 o 
   2  -5   7        0.13        0.64      3.56 o 
   3  -5   7        2.35        4.15      5.03 o 
  -2  -4   7      120.43      142.60     12.34 o 
  -1  -4   7       26.44       34.21      6.15 o 
   0  -4   7        0.56        3.68      4.74 o 
   1  -4   7        3.84       -1.37      4.03 o 
   2  -4   7       51.73       38.56      6.59 o 
   3  -4   7      106.32      102.97      8.96 o 
   4  -4   7       19.52       25.01      5.85 o 
   5  -4   7        0.36       -4.29      8.43 o 
  -3  -3   7       16.45       22.40      7.39 o 
  -2  -3   7        2.12       11.79     15.25 o 
  -1  -3   7        0.27        1.56      4.30 o 
   0  -3   7       24.38       16.29      5.11 o 
   1  -3   7       16.85       21.75      4.42 o 
   2  -3   7        0.39       -1.75      3.53 o 
   3  -3   7       26.18       33.58      4.97 o 
   4  -3   7        3.31        3.58      2.68 o 
   5  -3   7       11.07        9.32     10.03 o 
  -4  -2   7        1.90        1.20      5.07 o 
  -3  -2   7      162.44      170.41     24.41 o 
  -2  -2   7        0.82       -0.36      6.42 o 
  -1  -2   7        7.44       10.46      4.84 o 
   0  -2   7        8.46       18.61      7.56 o 
   1  -2   7      162.77      147.36      5.91 o 
   2  -2   7        0.74        2.31      2.78 o 
   3  -2   7       18.99       18.38      3.45 o 
   4  -2   7        1.48       13.48      5.83 o 
   5  -2   7       17.45       20.21      5.03 o 
   6  -2   7        0.87        4.66      5.34 o 
  -4  -1   7       12.14        9.37      9.52 o 
  -3  -1   7       43.24       34.18      5.14 o 
  -2  -1   7       65.97       62.83      4.67 o 
  -1  -1   7        3.37       11.43      3.02 o 
   0  -1   7       12.07       11.74      2.66 o 
   1  -1   7       83.61       80.26      3.79 o 
   2  -1   7       27.98       32.90      3.42 o 
   3  -1   7       20.69       23.68      3.96 o 
   4  -1   7       24.73       26.63      3.57 o 
   5  -1   7       62.11       68.04      9.40 o 
   6  -1   7       24.26       60.71      8.85 o 
  -4   0   7       12.78       17.12      7.85 o 
  -3   0   7       30.76       39.02      5.28 o 
  -2   0   7        2.31        1.20      2.73 o 
  -1   0   7      152.09      165.77      6.42 o 
   0   0   7       35.48       33.32      2.98 o 
   1   0   7        1.01        0.10      1.75 o 
   2   0   7       22.54       22.15      3.49 o 
   3   0   7       14.67       17.53      2.80 o 
   4   0   7       60.76       42.41      8.08 o 
   5   0   7        5.00       -1.14      3.27 o 
   6   0   7        7.13       16.31      4.93 o 
   7   0   7        8.85       14.16      6.27 o 
  -4   1   7        7.04       14.99      9.74 o 
  -3   1   7        0.05        0.48      2.14 o 
  -2   1   7        8.02       11.73      3.23 o 
  -1   1   7       45.62       49.36      3.93 o 
   0   1   7      213.90      195.66      8.26 o 
   1   1   7      177.02      176.85      5.68 o 
   2   1   7      109.99      115.55      5.01 o 
   3   1   7      254.51      256.48     11.37 o 
   4   1   7     1158.56     1248.55     36.27 o 
   5   1   7       76.72       67.76      6.93 o 
   6   1   7       11.49        4.54      3.95 o 
   7   1   7       25.21       24.61      7.57 o 
  -4   2   7        1.43        4.47      7.52 o 
  -3   2   7        0.67        2.81      3.46 o 
  -2   2   7       11.01       15.32      3.89 o 
  -1   2   7       40.19       43.87      8.30 o 
   0   2   7        0.17        1.60      1.75 o 
   1   2   7      142.90      148.21      5.75 o 
   2   2   7        7.97       14.62      2.80 o 
   3   2   7       29.59       27.61      3.03 o 
   4   2   7      331.22      288.30      7.39 o 
   5   2   7        1.54        0.35      2.45 o 
   6   2   7        3.37        0.91      3.29 o 
   7   2   7        3.86       11.88      7.34 o 
  -4   3   7       19.47       11.39      6.27 o 
  -3   3   7       15.90       21.86      6.08 o 
  -2   3   7        0.94        3.27      5.85 o 
  -1   3   7       83.90       82.86      6.77 o 
   0   3   7       32.35       32.49      4.10 o 
   1   3   7      165.50      161.72      4.98 o 
   2   3   7       54.21       61.87      3.61 o 
   3   3   7       20.83       21.93      3.43 o 
   4   3   7       15.75       13.64      2.16 o 
   5   3   7       50.18       39.89      5.89 o 
   6   3   7       20.97       27.73      6.17 o 
   7   3   7        0.33        3.60      7.41 o 
  -4   4   7       16.12        6.53     12.50 o 
  -3   4   7        3.41        1.44      4.48 o 
  -2   4   7        1.33        6.63      6.40 o 
  -1   4   7       22.86       23.90      4.43 o 
   0   4   7       33.27       26.26      4.27 o 
   1   4   7       10.75        8.40      2.53 o 
   2   4   7       10.87       18.50      3.46 o 
   3   4   7        7.90        3.83      2.20 o 
   4   4   7       40.66       40.36      6.86 o 
   5   4   7       46.01       48.33      6.01 o 
   6   4   7       24.81       25.34     11.52 o 
   7   4   7        0.25        7.79      5.67 o 
  -4   5   7       30.98       19.72     10.50 o 
  -3   5   7       10.17        4.90      3.85 o 
  -2   5   7        0.24        1.65      4.29 o 
  -1   5   7       22.77       22.41      4.03 o 
   0   5   7      163.86      154.35      7.91 o 
   1   5   7        7.09       13.84      5.09 o 
   2   5   7        2.12        6.39      4.20 o 
   3   5   7       80.83       86.01      4.44 o 
   4   5   7        0.32        2.18      1.94 o 
   5   5   7       78.65       74.43      7.01 o 
   6   5   7        4.08       -2.53      4.52 o 
   7   5   7        2.85        9.44      4.81 o 
  -3   6   7        3.66        1.80      5.17 o 
  -2   6   7        7.29        5.25      7.07 o 
  -1   6   7        0.01       -0.89      3.03 o 
   0   6   7       36.74       39.73      4.75 o 
   1   6   7       57.17       53.18      7.38 o 
   2   6   7       74.02       76.91      4.30 o 
   3   6   7        0.03        2.48      1.90 o 
   4   6   7        2.53        1.67      2.85 o 
   5   6   7      388.19      339.07     15.32 o 
   6   6   7       49.83       41.15      6.99 o 
   7   6   7        9.38       20.82      5.85 o 
  -3   7   7        1.27        1.44      5.34 o 
  -2   7   7        4.03       15.82      6.54 o 
  -1   7   7       19.97       25.71      6.37 o 
   0   7   7       28.49       43.02     17.12 o 
   1   7   7      108.91      117.76      8.06 o 
   2   7   7        0.38        2.02      1.96 o 
   3   7   7       15.55       21.51      4.90 o 
   4   7   7        9.18       17.13      3.20 o 
   5   7   7        7.55       17.63      3.42 o 
   6   7   7        3.94        2.44      4.07 o 
   7   7   7        0.89        1.16      6.98 o 
  -2   8   7        0.06       -4.42      5.67 o 
  -1   8   7        4.73        5.42      5.31 o 
   0   8   7       15.41       24.37      8.01 o 
   1   8   7        1.08        2.40      3.19 o 
   2   8   7        0.28        0.48      3.34 o 
   3   8   7      255.06      251.61      8.94 o 
   4   8   7       12.78       22.24      4.09 o 
   5   8   7        0.25        2.76      3.16 o 
   6   8   7       22.50       31.84     12.23 o 
  -2   9   7        0.67        5.99      6.47 o 
  -1   9   7        1.67       14.75     10.89 o 
   0   9   7        2.03       -0.56      3.39 o 
   1   9   7       51.79       48.14      6.28 o 
   2   9   7        5.37       12.60      6.23 o 
   3   9   7       68.73       69.57      5.35 o 
   4   9   7       12.13       17.23      4.02 o 
   5   9   7       11.19        1.51      3.35 o 
   6   9   7        1.92        6.89      6.50 o 
   0  10   7        1.06        0.48      3.86 o 
   1  10   7      115.92      129.38     27.02 o 
   2  10   7      138.94      133.84     10.46 o 
   3  10   7       29.07       34.90      6.05 o 
   4  10   7       27.20       41.62      5.87 o 
   5  10   7        4.99        3.07      3.74 o 
   2  11   7        1.08       -2.53      5.38 o 
  -1  -4   8        0.04       11.70      6.77 o 
   0  -4   8       16.77        8.84      6.41 o 
   1  -4   8       10.30       10.36      7.63 o 
   2  -4   8        7.24        4.01      5.14 o 
   3  -4   8        5.37        2.53      3.98 o 
  -2  -3   8       16.81       30.04      8.03 o 
  -1  -3   8        0.58        4.66      4.30 o 
   0  -3   8       25.01       18.74      6.37 o 
   1  -3   8        5.17        8.71      5.04 o 
   2  -3   8        1.24        4.22      4.51 o 
   3  -3   8       15.49       17.41      4.64 o 
   4  -3   8        0.46        6.46      4.70 o 
   5  -3   8        6.86        7.67      7.01 o 
  -3  -2   8       76.83       73.92     10.31 o 
  -2  -2   8       62.41       56.66      7.80 o 
  -1  -2   8        4.71        4.03      4.84 o 
   0  -2   8       17.01       27.50      6.09 o 
   1  -2   8       97.41       80.92      7.36 o 
   2  -2   8      171.40      151.26      6.57 o 
   3  -2   8       17.65       19.36      3.71 o 
   4  -2   8        4.16        2.84      3.03 o 
   5  -2   8       18.56       19.53      5.30 o 
  -3  -1   8        4.46        4.49      5.54 o 
  -2  -1   8        6.36        8.93      5.65 o 
  -1  -1   8       14.58       15.48      5.94 o 
   0  -1   8        0.58        5.23      4.70 o 
   1  -1   8       11.21       12.93      2.92 o 
   2  -1   8       13.68       21.42      3.52 o 
   3  -1   8       18.84       13.39      5.58 o 
   4  -1   8       66.14       55.61      5.52 o 
   5  -1   8        6.32       21.99      5.89 o 
   6  -1   8        4.75        9.69     10.74 o 
  -3   0   8        0.18       -1.74      3.53 o 
  -2   0   8       17.05       22.15      4.35 o 
  -1   0   8        0.03       -0.24      2.10 o 
   0   0   8       25.62       29.19      3.59 o 
   1   0   8        4.41        8.15      3.48 o 
   2   0   8       26.53       29.52      4.80 o 
   3   0   8       23.64       16.99      3.47 o 
   4   0   8      324.83      351.21     10.23 o 
   5   0   8        1.20        0.61      3.88 o 
   6   0   8        0.48        5.59      5.58 o 
  -3   1   8        1.74        1.45      4.87 o 
  -2   1   8        1.80        4.71      3.22 o 
  -1   1   8        0.06       -1.31      2.69 o 
   0   1   8       10.15       11.10      2.92 o 
   1   1   8        3.95       -0.31      2.08 o 
   2   1   8        3.57        7.31      2.89 o 
   3   1   8        0.22        5.42      5.12 o 
   4   1   8      380.68      387.80     10.47 o 
   5   1   8       25.62       33.55      6.29 o 
   6   1   8       30.26       23.23      6.78 o 
   7   1   8       11.45       15.26      7.14 o 
  -4   2   8        1.95        5.60      6.06 o 
  -3   2   8        1.89        4.25      7.74 o 
  -2   2   8       76.29       69.00      7.80 o 
  -1   2   8       42.15       41.90      4.31 o 
   0   2   8        3.08        0.87      1.75 o 
   1   2   8        7.37        8.53      2.74 o 
   2   2   8       28.59       37.69      8.25 o 
   3   2   8        0.08        2.96      2.41 o 
   4   2   8       23.59       28.46      4.46 o 
   5   2   8       13.88       38.52     12.72 o 
   6   2   8       23.11       26.25      9.78 o 
   7   2   8       52.40       59.07      9.26 o 
  -3   3   8        1.15       -1.08      5.40 o 
  -2   3   8       19.04       17.66      8.72 o 
  -1   3   8       59.35       66.59      7.06 o 
   0   3   8       18.98       21.78      2.99 o 
   1   3   8       20.33       22.41      3.92 o 
   2   3   8       68.74       73.76      4.36 o 
   3   3   8      991.63     1028.66     19.76 o 
   4   3   8       50.68       39.63      5.82 o 
   5   3   8        2.41       -3.34      3.46 o 
   6   3   8       20.25       30.49      6.98 o 
   7   3   8       10.09       25.97     18.86 o 
  -3   4   8        3.13        6.78      6.05 o 
  -2   4   8       30.35       33.38      6.98 o 
  -1   4   8        1.79        0.01      2.18 o 
   0   4   8       12.44       25.50      5.42 o 
   1   4   8       23.05       28.98      2.92 o 
   2   4   8        4.99        4.02      5.38 o 
   3   4   8        0.01        0.37      2.62 o 
   4   4   8        1.28        3.84      3.36 o 
   5   4   8        6.38       25.81      7.65 o 
   6   4   8        5.75        3.38      4.69 o 
   7   4   8       23.66       32.15      8.72 o 
  -3   5   8        0.04       -1.91      4.25 o 
  -2   5   8        4.31       23.92      9.09 o 
  -1   5   8        1.35        6.72      4.72 o 
   0   5   8       98.10       99.00     11.09 o 
   1   5   8       68.06       64.10      6.43 o 
   2   5   8        8.02        7.78      2.49 o 
   3   5   8        2.72        6.16      2.41 o 
   4   5   8       49.40       42.40      3.91 o 
   5   5   8      171.28      147.53      9.26 o 
   6   5   8       38.35       33.15      7.02 o 
   7   5   8       29.02       34.56      7.82 o 
  -3   6   8        0.00        0.07      3.91 o 
  -2   6   8        2.18        0.94      6.51 o 
  -1   6   8       17.01       18.22      6.34 o 
   0   6   8        7.29        5.59      4.80 o 
   1   6   8       46.25       42.76     17.99 o 
   2   6   8       63.03       80.02      5.55 o 
   3   6   8       37.24       76.61     23.30 o 
   4   6   8       14.20       20.42      4.38 o 
   5   6   8        8.07        6.04      3.68 o 
   6   6   8        0.01        5.96     10.00 o 
   7   6   8       23.42       33.87      7.78 o 
  -2   7   8        3.62       -4.14      4.93 o 
  -1   7   8       51.39       49.26      7.14 o 
   0   7   8        5.66       13.34     11.01 o 
   1   7   8        0.07        3.76      6.78 o 
   2   7   8        3.39        1.52      2.77 o 
   3   7   8       19.50       23.26      3.31 o 
   4   7   8       64.38       55.74      5.06 o 
   5   7   8       10.90       14.16      3.71 o 
   6   7   8        0.03       -4.32      5.06 o 
  -2   8   8        0.10       -2.52      4.73 o 
  -1   8   8        2.51        0.80      8.76 o 
   0   8   8        0.37        8.44      5.72 o 
   1   8   8       55.09       48.90      9.70 o 
   2   8   8       10.03       11.17      4.07 o 
   3   8   8        0.50        2.07      2.68 o 
   4   8   8       86.24       88.74      6.09 o 
   5   8   8       14.73       10.45      3.72 o 
   6   8   8        5.09        6.86      5.85 o 
  -1   9   8        8.37       19.57      9.61 o 
   0   9   8       22.84       25.96      7.31 o 
   1   9   8       70.60       63.61     12.01 o 
   2   9   8       10.00       21.25      5.53 o 
   3   9   8        7.02       14.41      5.60 o 
   4   9   8       16.27       22.78      5.91 o 
   5   9   8       18.71       10.47      4.49 o 
   0  10   8        0.01       -0.99      4.36 o 
   1  10   8        0.27        0.16      2.80 o 
   2  10   8       80.44       71.94      9.40 o 
   3  10   8        5.76        8.17      5.74 o 
   4  10   8        0.40       -2.21      4.82 o 
   0  -3   9        3.30       -0.72      4.91 o 
   1  -3   9       20.54        4.22      8.03 o 
   2  -3   9       27.04       23.12      7.07 o 
   3  -3   9        4.42        1.16      3.86 o 
  -1  -2   9       11.51        3.03      5.38 o 
   0  -2   9       22.13       25.15      5.60 o 
   1  -2   9        6.68       18.45      5.86 o 
   2  -2   9        7.32       24.20      6.33 o 
   3  -2   9        0.04        0.00      2.97 o 
   4  -2   9        1.27        0.84      3.96 o 
  -2  -1   9        1.89        0.89      3.89 o 
  -1  -1   9       22.81       29.31      6.97 o 
   0  -1   9       16.34        8.46      4.08 o 
   1  -1   9        0.19        3.83      5.14 o 
   2  -1   9        7.92       15.09      3.67 o 
   3  -1   9        1.98       13.09      3.83 o 
   4  -1   9        8.94        8.74      4.44 o 
   5  -1   9        8.46       12.66      5.93 o 
  -2   0   9        8.67       18.74     11.52 o 
  -1   0   9        7.54        5.93      3.36 o 
   0   0   9       92.55       88.36      5.56 o 
   1   0   9       72.60       59.59      4.94 o 
   2   0   9        1.92        6.67      5.49 o 
   3   0   9       33.63       36.15      4.60 o 
   4   0   9        0.12       -2.51      5.65 o 
   5   0   9       13.18       22.92      5.46 o 
   6   0   9        1.88       13.42      9.14 o 
  -3   1   9        7.42        5.33      5.59 o 
  -2   1   9       27.37       23.37      4.88 o 
  -1   1   9       10.52       12.78      3.69 o 
   0   1   9       14.13       20.50      3.47 o 
   1   1   9        0.02       23.19     15.01 o 
   2   1   9       32.70       25.56      4.15 o 
   3   1   9       40.79       37.30      4.46 o 
   4   1   9        1.57       -3.16      3.08 o 
   5   1   9        0.58        0.93      3.62 o 
   6   1   9       16.97       16.51      9.43 o 
  -3   2   9        6.91        8.93      9.10 o 
  -2   2   9        1.19       14.15     11.85 o 
  -1   2   9        2.69        4.46      2.77 o 
   0   2   9       27.22       30.02      4.02 o 
   1   2   9       51.55       39.67      7.92 o 
   2   2   9      108.88      110.93      6.14 o 
   3   2   9      837.18      847.21     16.76 o 
   4   2   9        8.18        5.45      2.95 o 
   5   2   9        6.48        4.80      3.97 o 
   6   2   9       11.87       19.69      6.85 o 
  -3   3   9        2.39        3.01      6.36 o 
  -2   3   9        1.56        7.77      5.77 o 
  -1   3   9        0.22       -1.54      4.31 o 
   0   3   9        0.06        7.47      5.52 o 
   1   3   9        0.26        3.81      5.70 o 
   2   3   9       17.86       14.82      3.55 o 
   3   3   9      280.51      248.82      8.01 o 
   4   3   9       42.74       37.86      4.24 o 
   5   3   9        9.93       14.97      7.32 o 
   6   3   9        9.95        5.71      8.29 o 
   7   3   9       40.90       36.32      8.65 o 
  -3   4   9       11.66       -0.80      4.72 o 
  -2   4   9       20.79       30.76      7.63 o 
  -1   4   9        2.10        0.06      3.32 o 
   0   4   9       15.27       15.79      6.52 o 
   1   4   9       20.04       28.03      3.44 o 
   2   4   9        0.11        1.36      2.55 o 
   3   4   9       29.22       35.24      4.08 o 
   4   4   9        2.65        8.16      6.98 o 
   5   4   9        2.49       -1.43      3.36 o 
   6   4   9       32.19       38.73      7.57 o 
   7   4   9        4.05       15.20     14.16 o 
  -2   5   9        7.98       13.92      7.02 o 
  -1   5   9        2.30        5.63      5.60 o 
   0   5   9        0.41        8.79     10.00 o 
   1   5   9        3.45        1.67      3.87 o 
   2   5   9      211.35      204.11      7.38 o 
   3   5   9        0.18        6.15      4.42 o 
   4   5   9        7.92       12.54      3.51 o 
   5   5   9        0.95        4.10      3.58 o 
   6   5   9        2.09        0.03      3.20 o 
   7   5   9        0.61       -8.87      9.38 o 
  -2   6   9        2.41        5.64      6.72 o 
  -1   6   9        4.60        6.34      5.98 o 
   0   6   9       13.24        3.91      5.10 o 
   1   6   9        0.66        0.34      2.92 o 
   2   6   9       25.68       30.90      6.05 o 
   3   6   9        0.90       -0.77      2.15 o 
   4   6   9        4.34        7.59      3.26 o 
   5   6   9        0.53       13.84      5.67 o 
   6   6   9        8.49       11.46      5.87 o 
  -2   7   9        0.12        1.89      6.24 o 
  -1   7   9       10.50       11.41      7.83 o 
   0   7   9       20.62       26.94      7.39 o 
   1   7   9        0.49       -1.56      4.25 o 
   2   7   9        1.32        9.51      9.83 o 
   3   7   9        5.40       12.29      7.71 o 
   4   7   9      254.92      230.88      8.81 o 
   5   7   9       44.22       49.22      7.06 o 
   6   7   9       31.70       38.03      7.68 o 
  -1   8   9        4.81        4.08      6.30 o 
   0   8   9       45.49       55.39      9.18 o 
   1   8   9        7.35       19.49      6.07 o 
   2   8   9        2.90       -2.59      4.57 o 
   3   8   9        0.83        9.73      5.00 o 
   4   8   9        3.85        6.45      3.81 o 
   5   8   9        0.44        5.51      5.41 o 
   6   8   9       12.29        7.02      6.40 o 
   0   9   9        0.40        2.06      8.54 o 
   1   9   9        2.64        1.25      4.81 o 
   2   9   9       54.15       50.98      8.03 o 
   3   9   9       35.04       41.40     13.45 o 
   4   9   9        1.04        0.85      4.07 o 
   5   9   9        2.24        1.05      4.80 o 
   2  10   9       13.89       16.24      5.99 o 
   3  10   9        1.06        2.93      5.38 o 
   1  -2  10        0.03        0.94      5.32 o 
   2  -2  10        0.03        2.73      4.29 o 
   3  -2  10        0.01       -2.41      4.89 o 
   0  -1  10       27.69       31.94      7.60 o 
   1  -1  10       79.03       76.27     10.41 o 
   2  -1  10       23.71       18.12     11.56 o 
   3  -1  10        1.95        1.11      3.66 o 
   4  -1  10       21.80        1.95      4.15 o 
  -1   0  10        3.84        8.26      4.91 o 
   0   0  10        0.19        2.11      4.43 o 
   1   0  10        0.89        5.89      7.70 o 
   2   0  10        2.15        0.75      4.12 o 
   3   0  10        8.18       17.18      4.57 o 
   4   0  10        9.40        1.98      3.19 o 
   5   0  10        3.31        7.76      6.09 o 
  -1   1  10        9.60        2.70      3.32 o 
   0   1  10        0.96       10.71      5.79 o 
   1   1  10        0.79        3.87      3.32 o 
   2   1  10        2.01       11.03      4.09 o 
   3   1  10       43.54       57.17      7.02 o 
   4   1  10        0.87        2.46      3.49 o 
   5   1  10        0.04       -0.06      3.14 o 
  -2   2  10        0.33       11.89      8.54 o 
  -1   2  10       30.78       33.77      6.11 o 
   0   2  10       16.39       23.27      6.63 o 
   1   2  10        0.00        3.43      3.91 o 
   2   2  10       30.36       32.26      7.29 o 
   3   2  10       42.17       44.91      5.08 o 
   4   2  10        3.32       -1.05      2.88 o 
   5   2  10        7.65        4.34      5.43 o 
   6   2  10       28.34       40.17      7.23 o 
  -2   3  10        8.05        3.25      6.04 o 
  -1   3  10        4.24        3.28      5.28 o 
   0   3  10        0.80       -1.51      4.25 o 
   1   3  10       10.76       14.35      3.75 o 
   2   3  10        0.02        1.53      2.78 o 
   3   3  10       19.28       19.34      3.99 o 
   4   3  10       11.26       19.15      4.42 o 
   5   3  10       70.80       70.46      8.62 o 
   6   3  10       10.80       15.26      6.89 o 
  -2   4  10        5.23        5.99      6.52 o 
  -1   4  10        9.39        7.37      6.06 o 
   0   4  10       30.79       37.73      6.49 o 
   1   4  10       60.25       67.28      7.92 o 
   2   4  10      590.33      582.93     15.34 o 
   3   4  10       22.95       31.70      8.30 o 
   4   4  10       18.10       22.96      4.24 o 
   5   4  10       32.77       39.29     17.10 o 
   6   4  10       44.66       60.28      9.26 o 
  -1   5  10        0.80       -4.30      5.09 o 
   0   5  10        2.75        4.38      5.22 o 
   1   5  10       16.94       11.40      7.45 o 
   2   5  10       13.11       21.00      9.67 o 
   3   5  10       43.88       33.99      4.40 o 
   4   5  10       11.70       19.12      5.09 o 
   5   5  10        2.69       12.55      8.89 o 
   6   5  10       21.25       40.16     10.89 o 
  -1   6  10       22.45       23.50      9.67 o 
   0   6  10       13.48       16.52      5.66 o 
   1   6  10        4.35        2.83      5.65 o 
   2   6  10        8.97       13.67      4.79 o 
   3   6  10       24.77       32.12      6.45 o 
   4   6  10       17.93       21.15      4.35 o 
   5   6  10        0.13        5.24      4.87 o 
   6   6  10        7.23        8.15      6.23 o 
  -1   7  10        0.95       11.68      7.73 o 
   0   7  10        3.61       18.36     25.37 o 
   1   7  10       10.17       12.32      8.54 o 
   2   7  10        2.48       -4.18      5.03 o 
   3   7  10       14.88       23.79      5.31 o 
   4   7  10        4.84        5.16      3.53 o 
   5   7  10        0.30        4.32      4.51 o 
   0   8  10        0.06       -0.30      4.91 o 
   1   8  10        0.89       -2.58      4.30 o 
   2   8  10        0.97        5.92      7.81 o 
   3   8  10        0.01        3.44      6.89 o 
   4   8  10        0.45        0.93      4.52 o 
   5   8  10        0.23       14.97      9.16 o 
   1   9  10        3.35       16.15     12.34 o 
   2   9  10        0.13        2.78      5.56 o 
   3   9  10       98.10       90.33      9.59 o 
   4   9  10       13.78       10.92      6.33 o 
   1   0  11        0.06        1.61      5.03 o 
   2   0  11        0.69       13.70      9.92 o 
   3   0  11       16.80        7.37      5.91 o 
   0   1  11       48.01       40.71     11.19 o 
   1   1  11       18.80       30.34      5.22 o 
   2   1  11        1.89       19.03      5.84 o 
   3   1  11        4.84        0.66      3.62 o 
   4   1  11        6.01        2.55      5.11 o 
   0   2  11        0.21        0.99      3.87 o 
   1   2  11       18.07        8.95      4.16 o 
   2   2  11        4.90       10.37      7.04 o 
   3   2  11        0.34        3.00      3.71 o 
   4   2  11        0.09       -1.38      3.09 o 
   5   2  11        4.22       14.02      8.85 o 
   0   3  11        1.91        8.74     14.34 o 
   1   3  11       18.30       14.08      8.61 o 
   2   3  11      232.18      209.84      9.04 o 
   3   3  11        0.26        9.74     11.30 o 
   4   3  11        0.54        8.61      6.32 o 
   5   3  11        0.09        4.52      8.80 o 
   0   4  11        0.04        4.79      4.62 o 
   1   4  11        0.70        1.69      4.01 o 
   2   4  11       39.95       39.50      7.23 o 
   3   4  11        5.67        5.60      3.61 o 
   4   4  11        2.55       11.01      8.21 o 
   5   4  11       27.57       41.74      8.06 o 
   0   5  11        0.17       -0.14      3.87 o 
   1   5  11        2.29       12.73      6.63 o 
   2   5  11       45.35       39.42      6.43 o 
   3   5  11        2.71        8.23      4.38 o 
   4   5  11       36.94       35.72      5.45 o 
   5   5  11       16.98       27.85      7.39 o 
   0   6  11        8.68       17.27     15.68 o 
   1   6  11      159.27      154.77     14.59 o 
   2   6  11        7.15       10.41      6.13 o 
   3   6  11        5.31       12.83     10.67 o 
   4   6  11        6.08        6.13      5.37 o 
   5   6  11       33.65       43.03      7.64 o 
   1   7  11        4.97       29.22      8.17 o 
   2   7  11       18.97       17.71      7.00 o 
   3   7  11       18.44       23.09      5.93 o 
   4   7  11        0.68       15.23      6.30 o 
   2   8  11       11.37        2.63      9.69 o 
   3   8  11       45.30       48.27      8.74 o 
   2   4  12        1.53        2.13      4.34 o 
   3   4  12        3.31       22.10      7.02 o 
   3   5  12        1.23       -5.29      5.56 o 
                                                 
